# Supplementary material for: Factor structure and psychometric properties of the Body Perception Questionnaire–Short Form (BPQ-SF); The Persian version
Source: PLoS One. 2024 Sep 18;19(9):e0306348. doi: 10.1371/journal.pone.0306348 (PMC11410188; doi:10.1371/journal.pone.0306348)
Supplement: S1 Data — (XLSX) [file pone.0306348.s001.xlsx]

## Sheet: DATA MAIN.1
ID	GENDER	MARIGE STATUS	EDUCATION	q1	q2	q3	q4	q5	q6	q7	q8	q9	q10	q11	q12	q13	q14	q15	q16	q17	q18	q19	q20	q21	q22	q23	q24	q25	q26	q27	q28	q29	q30	q31	q32	q33	q34	q35	q36	q37	q38	q39	q40	q41	q42	q43	q44	q45	q46
1	1	1	3	2	2	1	1	1	1	1	1	2	4	1	2	3	4	1	3	1	5	2	2	2	1	2	1	1	3	1	1	1	1	1	2	1	1	1	1	1	1	1	1	1	4	4	1	1	1
2	0	1	5	3	2	1	1	1	1	1	1	1	2	1	1	1	2	1	1	1	4	2	1	1	1	1	1	1	2	1	1	1	1	1	1	1	1	1	1	1	1	1	1	1	1	2	1	1	2
3	0	0	4	2	3	2	2	3	3	3	3	2	2	3	2	3	3	4	3	3	4	2	1	3	1	3	1	1	2	1	1	1	1	2	2	1	1	1	2	1	1	1	1	2	2	3	3	3	2
4	1	0	3	4	1	1	4	1	4	1	4	3	4	1	3	2	4	5	4	1	4	1	4	5	1	5	5	1	4	1	1	1	4	1	1	2	1	1	1	1	3	1	1	1	4	4	1	1	3
5	0	0	3	1	1	1	1	1	1	1	1	1	1	1	1	1	1	1	2	1	1	1	1	1	1	2	1	1	1	1	1	1	1	1	1	1	1	1	1	1	1	1	1	1	1	1	1	1	1
6	0	0	4	1	2	1	1	1	1	1	1	1	2	1	1	1	1	1	1	1	1	1	1	1	1	1	1	1	2	1	1	1	1	1	1	1	1	1	1	1	1	1	1	1	1	1	1	1	1
7	1	0	1	2	1	3	1	1	1	1	1	1	1	1	3	2	2	4	5	1	3	3	1	5	1	2	1	3	1	1	1	2	1	3	1	1	1	1	2	1	3	1	2	1	3	1	1	1	1
8	0	0	4	2	2	3	3	2	5	2	2	5	2	4	4	4	5	1	1	1	5	2	3	5	1	5	5	3	3	2	2	1	2	4	3	2	1	1	2	1	1	5	3	4	3	3	3	2	4
9	1	0	4	1	2	2	2	3	3	3	3	3	3	1	3	3	3	2	2	1	3	3	1	3	3	2	1	2	2	2	2	1	1	2	3	1	1	1	3	1	3	1	1	1	2	2	3	3	3
10	0	0	3	3	3	2	1	1	1	1	1	1	2	1	5	1	2	1	1	1	2	1	2	2	2	3	2	1	3	1	3	1	1	1	2	1	1	1	1	1	2	2	1	1	1	3	1	1	1
11	1	0	2	2	3	2	1	2	3	2	1	3	1	1	1	1	1	1	2	2	1	3	2	2	3	1	3	1	2	2	1	2	3	1	2	1	2	2	2	2	2	3	3	3	1	1	1	2	1
12	1	0	4	1	2	4	2	2	1	1	4	1	1	1	2	2	2	1	2	1	4	2	1	4	1	4	1	3	3	1	1	3	1	1	1	1	1	1	3	1	1	4	1	1	1	3	2	3	2
13	1	1	5	3	2	1	1	1	2	1	2	1	2	1	1	1	2	1	1	1	2	2	1	2	1	2	1	2	2	1	1	2	1	1	1	1	1	1	1	1	1	1	2	1	1	2	1	1	1
14	1	0	4	3	1	1	1	1	1	1	1	1	1	1	3	1	1	1	1	1	1	1	1	2	1	1	1	1	1	1	1	1	1	1	1	1	1	1	1	1	1	1	1	1	1	1	1	1	1
15	1	0	3	3	4	3	4	2	2	1	3	2	1	2	3	4	1	3	3	2	2	4	3	5	3	5	4	2	3	4	4	2	2	3	3	4	1	1	2	1	3	3	3	3	2	3	2	3	3
16	0	0	4	2	1	1	2	1	1	1	1	1	1	1	1	1	1	1	1	1	1	1	1	2	1	2	1	1	1	1	1	1	1	1	1	1	1	1	1	1	1	1	1	1	1	1	1	1	1
17	0	1	1	2	1	1	1	1	2	2	2	2	2	1	2	2	2	1	1	1	2	1	2	2	1	2	1	1	2	1	1	1	1	1	1	1	1	1	1	1	1	1	1	1	2	2	2	1	1
18	1	0	4	2	2	2	1	1	1	1	1	1	2	1	1	1	2	3	1	1	2	1	1	2	1	2	1	2	2	1	2	2	1	2	1	2	1	1	2	1	1	1	1	1	1	2	1	1	1
19	0	0	3	1	1	1	1	1	2	1	1	1	1	1	2	1	2	1	1	1	1	1	1	3	1	2	1	1	2	1	1	1	1	1	1	1	1	1	1	1	1	1	1	1	2	1	1	1	2
20	0	0	3	2	2	2	2	3	2	2	1	2	2	1	2	4	2	1	3	1	5	2	1	1	1	3	1	1	5	1	1	1	1	2	1	1	1	1	2	1	1	1	1	1	2	5	2	4	4
21	1	0	4	3	2	3	2	3	2	1	3	2	3	1	2	3	3	3	4	2	3	3	2	2	2	2	2	3	2	2	2	3	2	2	2	2	2	1	1	1	1	1	1	1	1	2	1	2	1
22	1	0	2	3	4	2	2	2	1	1	1	1	1	1	1	1	1	1	2	1	2	1	2	1	2	2	1	1	1	1	1	1	2	1	1	1	1	1	1	1	1	1	1	1	1	1	1	1	1
23	0	1	2	3	4	3	3	5	5	3	5	4	4	3	5	5	4	3	3	3	3	3	3	4	4	4	4	4	4	2	2	1	2	2	2	3	1	1	2	1	2	1	1	2	2	2	2	2	3
24	0	1	3	2	5	3	3	5	5	4	5	4	3	2	5	5	4	4	4	4	3	4	3	5	5	5	4	5	5	2	2	1	2	2	2	1	1	1	2	1	2	2	2	2	2	2	2	2	2
25	1	0	2	4	3	3	4	2	2	1	2	2	2	1	3	2	2	3	4	2	3	3	1	2	1	2	1	1	3	2	2	2	3	2	1	2	1	1	1	1	2	1	1	1	1	2	2	2	2
26	0	0	4	3	2	2	3	2	2	1	1	2	2	1	2	2	3	2	2	3	3	2	1	3	1	3	1	2	2	1	1	2	1	3	2	1	1	1	3	1	1	2	1	2	2	2	2	2	2
27	1	0	3	5	2	2	2	2	1	1	2	2	2	1	2	3	2	1	3	1	4	3	1	2	1	3	1	1	1	1	1	1	1	1	1	1	1	1	1	1	1	1	1	1	2	1	1	2	1
28	0	1	4	2	2	2	2	1	2	1	1	1	1	1	2	2	3	1	3	1	2	3	1	3	1	1	1	1	3	1	1	2	2	1	1	1	1	1	1	1	1	1	1	1	2	2	1	3	2
29	1	0	3	2	3	2	2	1	2	1	1	1	1	3	3	3	1	1	2	1	2	1	1	2	2	2	2	1	2	4	2	1	2	3	2	2	1	2	1	1	2	2	1	2	1	2	1	1	2
30	1	0	4	3	3	3	2	1	2	1	1	1	1	1	2	2	2	1	2	1	2	1	3	3	1	3	1	1	3	3	2	1	1	1	1	1	1	1	1	1	1	2	1	2	2	3	1	2	2
31	1	0	2	3	4	3	2	2	2	1	1	1	1	1	2	2	2	2	3	1	2	1	1	1	1	2	1	1	3	1	1	1	1	1	1	1	2	1	1	1	2	1	1	1	2	2	1	1	1
32	1	0	5	3	3	2	3	2	2	1	2	3	2	1	4	3	3	1	4	2	4	2	2	3	2	3	3	2	1	1	1	1	1	1	1	1	1	1	1	1	1	1	1	1	2	1	1	2	1
33	1	0	4	3	2	2	2	1	2	1	2	1	2	1	3	1	2	4	1	1	4	2	3	3	3	4	2	2	1	2	2	2	1	1	1	1	1	1	1	1	1	1	1	1	2	2	2	2	2
34	1	0	3	3	4	4	4	4	4	3	4	4	2	2	4	2	2	3	4	2	2	3	5	4	3	3	4	3	2	2	2	3	2	2	3	2	2	2	2	2	2	1	2	2	2	2	2	2	2
35	1	0	4	2	2	2	2	2	1	1	1	2	2	1	1	2	2	3	3	1	2	1	1	2	1	2	2	1	2	1	1	2	2	2	1	1	1	1	1	1	1	1	1	1	2	2	2	2	2
36	0	0	3	4	4	2	3	1	1	3	3	4	3	1	4	3	3	3	5	3	5	5	2	5	1	4	1	2	3	3	4	3	3	5	5	5	5	1	4	3	4	5	2	3	3	3	3	2	3
37	0	0	4	3	2	2	3	2	2	2	2	2	1	1	2	2	1	1	1	2	2	2	1	3	1	3	1	2	2	1	1	1	1	1	2	1	1	1	1	1	2	1	1	2	3	1	2	1	2
38	0	0	3	2	1	2	1	1	2	2	2	1	1	1	2	2	2	2	1	1	2	2	1	2	1	1	1	1	3	1	1	2	1	2	1	1	1	1	1	1	1	2	1	1	2	2	1	1	1
39	0	1	3	1	2	1	2	1	1	1	2	1	2	1	3	3	2	1	1	1	3	1	1	3	1	4	3	1	1	1	2	2	1	1	3	1	1	1	1	1	1	1	1	2	1	1	1	2	2
40	1	0	3	4	4	3	4	3	2	1	3	2	1	1	3	2	2	2	3	1	4	2	1	1	1	2	3	5	5	5	4	4	2	4	2	3	1	1	2	1	2	4	1	2	2	5	3	1	2
41	0	1	3	2	3	2	1	3	2	3	2	3	3	1	4	3	3	1	1	1	2	2	1	3	1	3	2	2	3	2	3	2	2	2	3	2	2	1	2	1	2	2	2	2	2	3	3	2	2
42	1	0	4	2	3	3	4	1	1	1	2	3	1	1	2	1	1	1	3	1	2	3	1	2	1	3	1	1	1	1	2	1	1	1	1	1	1	1	1	1	1	1	1	1	1	1	1	1	1
43	1	1	5	3	3	3	3	2	3	1	1	4	1	2	2	4	3	4	2	1	4	2	1	4	1	4	1	4	1	1	1	4	1	2	2	1	1	1	1	1	1	2	1	1	5	2	1	2	2
44	0	1	4	2	2	4	4	2	2	3	3	3	3	3	3	2	2	2	2	3	2	2	2	3	2	2	2	3	2	3	3	3	2	3	3	2	2	2	3	1	1	3	1	2	2	2	2	2	1
45	1	1	4	4	3	4	4	2	2	1	2	3	2	3	3	3	2	1	4	1	5	1	1	3	1	2	1	1	3	1	3	2	2	1	1	1	1	1	3	1	1	1	3	1	2	2	2	2	2
46	1	0	4	3	2	2	2	3	2	2	1	1	2	1	1	2	2	1	1	1	2	2	3	1	1	2	2	2	2	1	1	1	1	1	1	1	1	1	1	1	1	2	1	2	1	2	1	1	1
47	1	1	4	2	4	3	2	1	3	3	2	3	4	1	2	3	4	2	3	1	3	2	4	3	1	3	3	3	2	1	1	1	1	2	1	1	2	2	3	1	2	1	1	1	4	2	3	2	3
48	1	1	2	1	1	2	2	1	2	1	1	2	1	1	1	2	2	2	2	1	2	2	1	2	2	4	1	2	4	1	1	3	1	1	1	1	1	1	2	1	1	1	1	1	3	4	4	1	3
49	1	0	4	2	1	1	1	1	1	1	1	1	1	1	1	2	2	1	2	1	2	1	1	2	1	2	1	2	1	1	1	1	1	1	1	1	1	1	1	1	1	1	1	1	1	2	1	1	2
50	1	1	3	2	3	3	2	1	3	2	3	2	4	2	2	4	4	1	1	1	1	1	1	2	1	3	2	3	4	1	1	2	1	2	1	1	1	1	2	1	1	1	1	1	4	4	4	4	4
51	1	0	3	1	3	3	1	3	2	1	2	1	2	1	2	1	3	4	3	1	4	3	2	3	1	3	2	1	1	1	1	1	1	1	1	1	1	1	1	1	2	1	1	1	2	1	1	1	1
52	1	0	4	3	2	3	3	2	1	2	2	3	1	2	2	3	3	2	3	2	4	2	3	3	1	5	3	3	2	3	1	2	3	2	3	2	1	2	2	1	3	4	3	2	3	2	2	2	3
53	1	0	3	3	2	2	2	2	1	1	2	3	2	1	1	1	2	3	1	1	4	2	1	1	1	3	3	1	1	1	1	1	2	1	2	1	1	1	2	1	1	2	1	1	2	1	1	2	1
54	0	1	3	2	2	4	4	3	3	4	4	5	4	3	5	5	4	3	3	4	3	4	4	4	4	5	4	4	5	2	2	1	2	2	2	2	1	1	1	1	2	2	1	2	2	2	2	2	2
55	0	1	3	3	3	1	1	1	1	1	2	1	2	1	2	1	2	1	3	1	4	1	1	2	1	2	1	1	2	1	1	1	1	1	1	1	1	1	1	1	1	1	1	1	1	2	1	1	1
56	1	0	4	2	2	1	1	2	1	1	2	1	1	1	2	1	2	1	2	2	3	2	1	3	1	3	1	1	3	1	1	1	1	1	1	1	1	1	1	1	1	1	1	1	1	3	1	1	1
57	1	1	4	3	3	4	3	3	4	2	4	4	4	4	4	4	4	4	4	4	4	4	4	4	4	4	4	4	4	4	4	4	4	4	4	4	4	4	4	4	4	4	4	4	4	4	4	4	4
58	1	0	3	1	2	2	1	1	2	1	1	1	2	2	3	1	1	3	5	1	5	1	2	1	1	2	1	1	2	1	5	1	1	1	1	5	1	1	1	1	1	2	3	1	1	1	1	1	2
59	0	1	4	3	3	2	2	1	1	1	3	1	3	1	2	2	4	1	2	1	4	1	3	4	2	3	2	1	1	1	1	1	1	2	2	1	1	1	2	1	2	1	1	1	2	1	1	1	1
60	1	0	3	4	2	2	2	1	1	1	1	1	2	1	2	2	2	1	2	1	3	2	1	2	1	2	2	1	1	2	1	1	2	1	2	1	1	2	2	1	2	1	3	2	2	1	2	2	2
61	1	1	1	2	3	4	4	3	2	1	2	4	3	4	5	3	1	4	4	3	4	5	1	2	3	2	4	3	3	2	2	3	3	1	4	3	3	2	1	4	3	5	3	2	1	2	3	2	2
62	1	0	3	3	3	4	2	2	1	2	2	3	2	2	3	3	3	2	2	2	3	3	3	4	2	3	3	3	3	2	2	2	2	2	2	2	2	1	2	2	1	2	2	2	3	2	2	2	2
63	1	0	2	1	2	2	2	1	2	1	1	1	2	2	2	1	2	2	2	1	2	2	1	2	1	1	1	2	2	1	1	1	1	1	2	1	1	1	1	1	1	1	1	1	1	2	1	2	1
64	1	1	3	1	1	1	1	1	1	1	1	2	1	1	1	1	1	1	1	1	2	1	1	1	1	1	1	1	3	1	1	1	1	1	1	1	1	1	1	1	1	1	1	1	1	2	2	1	1
65	0	0	4	3	2	3	2	3	3	2	1	3	2	1	4	3	3	3	2	1	4	3	2	3	3	3	1	1	3	1	2	2	2	2	1	1	2	1	2	1	2	2	2	1	2	3	2	3	3
66	1	0	3	3	2	2	1	1	1	1	2	2	1	1	1	2	3	1	3	1	4	1	3	3	1	4	2	1	3	1	2	3	3	1	1	1	1	1	1	3	1	1	1	2	2	3	2	2	2
67	0	1	3	2	1	1	1	1	2	1	1	2	2	3	2	2	2	2	4	2	4	1	1	3	1	3	1	2	4	1	1	1	1	1	1	1	1	1	1	1	1	1	1	1	2	4	2	2	2
68	1	1	5	2	3	2	2	2	1	2	3	3	2	1	2	2	2	1	1	1	4	2	1	2	1	2	1	3	3	1	1	1	1	2	2	1	1	1	1	1	1	2	1	1	2	3	2	2	2
69	0	0	4	3	3	4	2	4	4	2	2	4	3	2	2	3	2	4	2	3	5	2	2	4	3	5	3	2	3	3	3	2	3	3	2	4	2	2	3	2	2	2	2	2	2	2	2	2	2
70	0	0	4	2	3	2	4	3	2	1	4	1	2	1	2	4	4	3	1	1	2	1	1	3	1	2	1	2	1	2	1	3	1	4	2	1	1	1	1	1	1	4	1	1	3	1	2	4	4
71	1	0	1	2	2	2	2	2	2	2	2	2	2	2	2	2	2	4	2	2	3	2	2	2	2	2	3	2	2	2	2	2	2	2	2	2	2	2	2	2	2	2	2	2	2	3	2	2	2
72	0	1	4	2	2	2	2	3	2	1	2	3	2	1	2	3	3	1	1	1	4	2	1	2	1	3	2	2	2	1	1	1	1	1	1	1	1	1	1	1	1	1	1	1	1	2	2	2	2
73	1	0	3	3	4	5	4	5	1	1	1	2	4	1	3	5	5	5	2	2	3	2	1	3	1	2	2	3	3	1	2	2	1	2	2	1	1	1	1	1	2	2	3	4	2	4	5	2	4
74	1	0	3	2	1	1	1	1	1	1	1	1	2	1	2	1	2	1	2	1	2	1	1	1	1	1	1	1	1	1	1	1	1	1	1	1	1	1	1	1	1	1	1	1	1	1	1	1	1
75	0	0	3	3	5	3	3	3	4	4	2	4	5	2	2	5	5	5	4	1	5	3	1	2	2	5	2	2	1	2	2	2	1	3	2	2	3	1	3	1	4	2	2	3	5	1	3	2	4
76	0	0	5	1	1	2	1	2	3	1	2	2	3	1	1	2	3	2	4	1	4	1	1	2	1	2	1	2	2	1	1	1	1	1	1	1	1	1	1	1	1	1	1	1	2	2	2	2	2
77	1	0	4	3	3	2	2	2	2	1	1	2	1	1	1	1	2	2	1	1	2	2	1	3	1	4	1	2	3	1	1	1	2	3	1	1	2	1	1	1	1	2	1	1	2	3	2	1	2
78	1	0	2	3	2	1	3	3	3	3	3	3	3	3	3	3	3	3	3	3	3	3	3	3	3	3	3	3	3	1	1	1	1	1	1	1	1	1	1	1	1	1	1	3	1	2	1	1	1
79	0	0	4	2	2	2	1	1	1	1	1	2	3	1	1	2	2	1	1	1	2	1	1	1	1	2	1	1	2	1	1	1	1	1	1	1	1	1	1	1	2	1	1	1	2	2	1	1	1
80	1	0	1	2	1	1	2	3	1	1	1	5	1	1	1	1	1	1	1	1	2	1	4	4	1	2	1	1	1	1	1	1	1	1	1	1	1	1	1	1	1	3	1	1	1	1	2	2	1
81	1	0	4	3	2	2	2	2	2	1	2	2	3	1	2	2	3	3	3	1	4	4	1	2	1	2	2	2	2	2	2	3	1	1	1	1	1	1	2	1	3	3	1	1	3	2	2	2	2
82	0	0	4	3	3	2	2	3	2	2	1	3	2	2	4	1	2	1	1	1	4	1	2	4	2	3	4	2	1	1	1	3	1	2	4	2	1	1	2	2	3	2	1	1	1	1	2	1	1
83	0	0	3	2	2	2	3	3	2	1	1	2	3	1	3	4	3	1	4	1	3	2	1	2	1	5	1	1	2	1	1	1	3	1	1	1	1	1	1	1	1	1	1	1	3	2	2	2	1
84	0	1	3	3	2	2	2	1	1	3	1	1	3	1	1	1	3	1	4	1	4	3	1	3	1	4	1	1	2	1	1	1	1	1	2	1	1	1	1	1	1	1	1	1	2	3	1	2	1
85	1	0	4	3	3	3	4	2	3	3	3	3	4	3	3	3	3	4	4	4	5	3	3	4	2	3	3	3	4	3	3	3	3	3	3	2	3	3	3	2	3	3	2	2	2	4	2	2	3
86	0	0	3	4	3	3	2	2	3	3	2	2	3	1	3	3	4	2	1	1	2	3	2	2	1	2	1	1	2	1	1	1	2	1	1	1	1	1	1	1	1	1	1	1	3	2	1	2	3
87	0	1	3	1	1	1	1	1	3	2	1	2	2	1	1	1	3	1	1	1	2	1	2	2	1	2	1	1	1	1	1	1	1	1	1	1	1	1	1	1	1	1	1	1	2	2	1	2	2
88	0	0	3	2	3	3	2	3	1	1	1	2	1	2	3	2	1	4	2	1	4	2	3	4	1	3	2	3	3	1	1	2	2	2	1	1	1	1	2	1	2	2	1	2	2	3	2	2	1
89	0	1	4	2	2	3	2	2	1	1	2	3	3	2	2	3	3	1	3	2	3	3	3	3	1	2	3	2	3	1	1	1	3	3	2	1	2	1	1	1	2	3	1	1	3	3	3	2	2
90	1	0	4	4	4	2	2	2	1	1	1	1	1	1	1	1	2	1	2	1	4	1	3	3	1	3	2	2	2	1	1	1	1	1	1	1	1	1	1	1	1	1	1	1	2	2	2	2	2
91	0	0	4	4	3	2	1	1	2	1	2	2	1	1	2	2	3	2	4	2	4	2	1	2	1	2	1	1	2	1	1	1	1	1	2	1	1	1	1	1	1	1	1	1	2	2	1	2	1
92	1	0	2	2	2	1	1	1	1	1	1	1	1	1	2	1	1	4	3	1	4	1	1	2	1	2	1	1	1	1	1	1	2	1	1	1	1	1	1	1	1	1	1	1	2	1	1	2	1
93	1	0	4	2	2	1	3	3	2	2	2	2	1	1	3	2	2	3	3	2	3	1	1	3	1	3	1	2	2	2	2	1	1	2	2	1	1	1	2	1	1	1	1	1	2	2	1	2	1
94	1	0	1	2	2	2	1	3	1	1	3	1	1	1	2	2	1	3	4	1	3	2	1	3	1	3	2	4	1	1	2	2	1	2	3	1	1	1	1	1	3	1	1	1	2	1	1	1	1
95	0	0	4	2	2	2	1	2	2	1	2	1	1	1	1	2	1	1	1	1	2	2	1	3	1	2	1	1	2	1	1	1	1	1	1	1	1	1	1	1	1	1	1	1	1	1	1	2	1
96	1	0	1	3	3	4	2	2	1	1	1	1	1	2	1	1	1	2	4	1	4	1	1	2	1	4	1	1	1	1	1	1	1	1	1	1	1	1	1	1	1	2	1	1	1	1	1	1	1
97	1	0	3	3	2	3	2	1	4	1	2	1	1	1	2	1	2	1	1	1	4	2	1	2	1	3	2	3	1	1	1	3	2	1	2	1	1	2	3	1	3	1	1	1	1	1	1	1	1
98	1	1	5	2	1	1	2	2	2	1	1	1	1	1	1	1	1	1	3	1	4	1	1	1	1	1	1	1	3	2	2	2	1	1	2	1	1	2	1	1	1	1	1	1	1	1	1	1	1
99	0	1	4	3	2	2	2	3	1	1	2	2	2	1	1	1	2	1	2	1	2	2	1	1	1	1	1	2	3	1	1	1	1	1	1	1	1	1	1	1	1	1	1	1	1	2	1	1	1
100	1	0	4	3	2	4	4	2	2	2	3	2	2	1	2	4	4	4	3	2	4	3	2	4	1	4	3	3	2	4	2	3	2	3	3	4	1	2	2	1	2	4	3	1	4	3	4	3	4
101	1	0	3	2	2	1	1	1	1	1	1	1	1	1	2	1	1	1	1	1	1	2	3	4	1	3	1	1	2	1	1	1	2	2	1	1	1	1	1	1	1	1	1	1	2	2	2	1	1
102	0	0	1	2	2	3	2	2	2	2	2	1	1	2	1	2	3	1	2	3	2	3	2	1	2	1	2	1	1	1	2	3	2	3	1	3	3	3	2	3	1	2	1	3	1	1	2	1	2
103	0	0	1	3	3	1	3	4	4	4	3	4	2	1	4	5	3	4	3	2	4	3	2	2	1	4	4	4	3	3	1	4	1	3	2	1	2	1	3	1	3	2	2	2	3	3	3	4	4
104	0	1	4	1	1	1	1	1	2	1	1	2	1	1	2	2	2	1	1	1	1	1	1	1	1	1	1	1	2	1	1	1	1	1	1	1	1	1	1	1	1	1	1	1	2	2	1	1	1
105	1	0	3	3	1	1	1	1	1	1	1	2	1	1	2	2	1	2	2	1	3	1	1	1	1	2	1	1	1	2	3	2	1	1	1	1	1	1	1	1	1	1	1	2	1	1	1	1	1
106	0	0	2	2	3	3	2	4	3	3	4	4	3	2	4	5	4	2	3	3	3	3	2	3	4	3	2	2	4	1	2	1	2	1	2	1	1	1	1	1	1	2	1	1	2	2	2	2	3
107	1	0	3	4	2	1	2	3	3	2	4	4	4	2	3	3	4	2	2	1	3	2	1	1	1	5	3	5	3	2	1	4	3	3	2	2	1	1	3	2	1	4	3	1	2	2	2	5	4
108	0	1	4	3	2	2	2	2	3	2	1	3	3	1	2	1	2	1	1	1	4	3	1	3	1	2	1	1	3	1	2	1	1	1	2	1	1	1	1	1	1	1	1	1	2	3	2	1	2
109	1	0	3	2	4	2	3	4	3	1	3	1	3	1	2	4	2	4	4	2	4	3	1	3	3	3	2	2	2	1	1	1	3	3	3	1	1	1	5	4	3	3	1	5	1	2	3	3	2
110	1	0	3	4	3	5	4	2	2	1	1	1	1	1	3	3	2	5	3	1	3	4	5	5	3	3	4	3	1	1	2	3	2	3	1	1	1	1	1	1	1	1	1	1	1	1	1	1	1
111	0	1	3	3	1	3	1	3	3	1	1	1	3	1	4	3	3	5	1	1	1	1	1	1	1	3	1	1	1	1	3	1	1	1	1	1	1	1	1	1	1	1	1	1	2	1	1	1	1
112	0	0	1	2	3	3	3	3	3	3	2	4	3	3	3	3	3	3	3	3	4	3	2	4	4	4	4	4	3	3	3	3	2	3	3	2	3	3	3	3	4	3	4	4	4	4	4	3	4
113	0	0	4	2	1	1	1	1	1	1	4	1	3	1	3	3	1	1	1	2	5	1	1	4	1	4	3	2	2	1	1	1	1	1	2	1	1	1	1	3	2	1	1	2	2	1	4	3	2
114	0	1	3	3	3	1	3	2	2	1	2	2	2	1	2	1	3	1	1	1	2	1	1	1	1	3	1	2	3	1	1	1	1	2	1	1	1	1	1	1	1	1	1	1	2	3	1	2	1
115	0	0	1	3	2	4	2	3	2	4	5	5	4	3	2	3	2	4	4	4	4	3	2	4	4	5	5	3	2	3	2	4	2	5	3	2	3	4	4	4	4	4	3	4	2	4	3	3	3
116	0	0	1	3	1	1	1	2	1	1	2	3	2	1	3	2	2	2	1	2	2	3	1	3	1	3	1	2	1	3	2	2	3	2	3	2	1	1	1	1	2	2	1	1	1	1	2	2	1
117	1	0	3	1	1	2	1	1	1	1	4	2	1	1	1	1	1	1	1	1	2	1	1	3	1	4	1	1	1	1	1	1	1	1	1	1	1	1	1	1	1	1	1	1	1	2	1	1	1
118	0	0	1	5	5	3	2	1	1	5	2	3	1	1	5	1	1	3	1	1	3	3	2	3	1	3	1	3	3	3	1	3	3	1	1	1	1	1	3	1	2	1	1	1	1	3	1	1	2
119	0	0	1	5	2	2	3	4	3	1	4	5	3	1	4	5	3	5	1	1	1	1	2	5	1	3	1	2	2	2	5	1	1	2	5	4	3	1	3	1	2	2	5	3	5	1	5	1	2
120	1	0	5	4	5	2	3	4	4	1	2	2	1	2	2	3	3	3	3	1	4	3	4	5	1	5	2	2	3	3	1	1	4	3	4	3	2	1	2	1	4	3	2	1	4	3	2	2	3
121	1	1	3	2	4	1	2	1	1	1	2	2	2	1	1	1	1	1	1	1	3	1	1	2	1	3	1	1	3	2	2	1	1	1	2	1	2	1	1	1	2	2	2	1	1	3	2	2	2
122	1	0	3	2	4	2	2	1	1	1	1	1	1	1	1	1	1	1	1	1	2	2	1	1	1	2	1	1	1	2	1	1	1	1	1	1	1	1	1	1	1	1	1	1	1	1	1	1	1
123	1	0	5	3	2	3	3	3	1	1	2	2	2	2	2	3	2	1	2	1	3	1	4	3	2	3	2	3	2	2	1	2	2	3	3	2	1	1	2	1	1	3	2	1	3	1	2	3	2
124	0	0	5	3	2	3	3	3	3	2	2	3	3	3	3	4	4	3	4	2	5	4	1	4	2	4	2	4	4	2	4	4	2	3	3	2	4	2	2	2	4	3	3	3	3	3	3	3	2
125	0	0	3	1	1	1	1	1	1	1	1	1	1	1	1	1	1	1	1	1	1	1	1	2	1	5	1	3	1	2	5	5	2	1	5	5	1	1	1	1	1	1	1	1	1	1	1	1	1
126	1	1	5	1	1	1	1	1	1	1	1	1	1	1	3	2	2	1	2	2	2	1	1	1	1	2	1	2	1	1	1	1	1	1	1	1	1	1	1	1	1	1	1	1	1	4	1	4	1
127	0	1	5	1	1	1	1	1	1	1	1	1	1	1	1	1	1	1	1	1	2	1	1	1	1	1	1	1	1	1	2	1	1	1	1	1	1	1	1	1	1	1	1	1	2	2	1	2	1
128	1	1	3	2	3	3	1	1	1	1	2	4	3	1	1	3	2	2	3	1	2	1	1	2	1	3	2	2	3	2	1	1	1	2	1	1	1	1	1	1	1	1	1	1	4	2	1	2	2
129	0	0	5	2	3	2	2	3	3	2	2	3	3	2	2	3	4	4	4	1	4	2	2	3	1	3	2	2	3	1	1	2	1	2	2	2	2	1	2	1	1	3	3	3	1	3	2	3	3
130	0	0	3	3	3	3	3	4	2	1	2	2	4	1	4	4	4	2	2	2	5	3	2	5	2	5	3	3	3	2	2	3	3	2	3	2	2	1	3	2	2	1	1	1	3	4	3	3	3
131	1	0	3	4	3	2	2	2	2	1	2	1	3	1	3	4	4	1	4	1	4	1	1	2	1	3	1	1	1	2	1	2	1	2	2	1	1	1	1	1	1	2	2	1	4	1	1	1	2
132	0	0	3	2	2	2	1	1	3	1	3	1	4	1	3	4	5	1	1	1	3	1	4	3	3	3	1	3	2	2	1	3	1	3	3	1	1	1	3	1	1	2	1	1	3	2	3	2	3
133	0	1	4	3	3	2	4	2	3	2	4	3	4	2	3	4	4	4	3	2	4	2	1	3	1	3	3	2	2	2	1	2	1	2	2	2	1	1	1	1	2	2	2	2	3	2	3	3	3
134	1	1	4	3	2	3	3	2	2	1	2	2	2	1	2	2	2	1	2	1	2	2	2	4	1	5	2	2	2	2	2	1	3	3	2	2	2	4	2	2	2	3	2	3	1	2	2	1	2
135	1	1	5	3	2	2	2	2	2	2	4	3	1	1	1	1	1	1	4	2	4	4	1	2	1	1	1	1	1	1	1	1	2	1	1	1	1	1	1	1	1	1	1	1	1	1	1	3	2
136	0	1	3	1	1	2	1	2	2	1	4	2	3	1	1	3	3	1	1	1	4	1	1	2	1	2	1	2	3	1	1	1	1	1	1	1	1	1	1	1	1	1	1	2	2	3	3	2	2
137	0	0	4	1	2	2	1	2	1	1	1	3	2	2	2	3	5	1	1	1	2	3	1	1	1	1	1	2	1	1	1	1	1	2	1	1	1	1	2	1	1	2	1	1	3	2	1	1	2
138	1	1	4	2	3	2	1	3	2	1	2	1	2	1	2	3	3	3	4	1	4	3	1	2	1	2	1	3	2	2	1	1	1	2	1	1	1	1	1	1	2	2	2	1	1	2	1	2	2
139	0	0	1	3	4	5	4	5	5	3	2	4	2	2	4	2	2	4	2	3	4	2	2	4	4	3	4	3	2	3	4	4	5	4	3	2	2	3	2	4	2	2	2	4	1	2	1	2	2
140	0	1	3	2	3	4	3	2	2	1	4	3	4	1	2	4	4	1	1	1	4	2	1	5	1	2	2	3	4	1	1	1	1	3	2	1	2	1	1	1	1	3	1	4	4	4	4	1	4
141	0	1	3	2	3	2	2	2	3	1	2	2	2	2	3	2	3	1	1	2	3	3	1	3	2	3	2	3	3	2	3	2	2	3	4	2	3	2	2	1	3	2	2	2	3	3	3	1	3
142	0	1	4	2	2	3	2	2	1	1	2	3	2	1	2	2	2	2	2	1	3	3	1	3	1	3	1	1	3	3	2	2	1	2	2	2	1	1	2	1	3	3	1	1	2	2	1	2	2
143	0	1	4	3	4	3	3	4	1	1	1	3	2	2	3	2	2	2	2	1	3	2	1	4	1	3	3	2	2	2	2	2	1	1	3	2	2	1	2	1	2	2	1	1	2	2	2	2	2
144	0	1	3	2	2	3	3	2	2	3	3	2	2	1	2	2	2	1	1	1	3	2	1	3	1	4	2	3	3	1	1	2	2	2	2	1	1	1	2	1	1	2	2	2	1	3	2	2	2
145	1	0	3	2	1	1	4	2	1	1	3	3	3	1	3	3	3	1	4	1	2	3	3	3	1	2	1	2	3	2	1	1	2	2	2	1	1	1	1	1	1	1	2	1	4	1	1	4	2
146	1	0	4	2	2	2	2	2	1	1	1	1	1	1	3	1	2	2	2	1	2	1	3	3	1	3	1	1	1	1	1	1	1	1	1	1	1	1	1	1	1	1	1	1	1	2	1	1	1
147	1	0	3	2	4	3	2	1	1	1	1	2	2	1	2	1	2	2	3	1	5	1	1	2	1	3	1	1	1	1	2	1	1	3	2	1	1	1	4	1	2	2	1	1	2	1	1	1	1
148	0	0	3	3	2	2	1	3	3	3	2	3	2	2	3	2	3	1	3	1	4	3	1	3	1	3	3	1	3	1	1	1	2	1	2	1	1	1	2	1	1	1	2	1	2	3	2	1	2
149	0	0	4	1	3	1	1	1	1	1	1	4	1	1	1	2	3	2	1	1	5	1	1	3	1	2	1	2	4	1	1	1	2	1	1	1	1	2	1	4	1	3	1	3	1	4	1	2	2
150	0	0	3	3	1	2	2	4	1	1	4	1	1	1	4	1	2	1	1	2	4	1	1	4	1	4	1	2	1	2	2	2	1	1	2	2	1	1	1	1	2	2	1	1	1	1	1	2	1
151	0	1	3	4	3	2	1	1	2	1	2	2	2	1	2	2	2	1	1	1	1	1	1	1	1	1	1	1	2	1	1	1	1	1	1	1	1	1	1	1	2	1	1	1	2	2	1	2	2
152	0	0	4	3	4	2	3	1	3	1	2	3	4	1	1	4	5	3	2	1	3	3	1	1	1	3	1	4	4	1	1	3	3	2	1	1	1	1	1	1	1	1	1	1	4	4	4	3	4
153	1	0	1	4	2	2	4	2	2	1	2	4	3	2	2	3	4	1	2	1	4	1	1	2	1	3	2	1	1	2	2	4	2	4	2	2	1	1	1	1	1	2	2	2	3	1	2	4	2
154	1	1	5	3	1	3	1	3	2	1	1	3	1	1	2	1	2	1	1	1	4	3	2	1	1	1	1	1	3	1	1	1	1	1	1	1	1	1	1	1	1	1	1	1	2	3	3	1	3
155	1	1	2	3	2	1	1	2	2	1	2	1	2	1	2	2	2	2	3	1	4	1	1	3	1	2	1	1	1	1	1	1	1	3	2	1	1	1	2	1	3	3	1	2	3	1	1	3	2
156	0	1	3	3	3	2	2	1	1	1	1	2	2	1	2	1	1	2	2	2	3	4	1	2	1	2	1	1	1	1	1	1	1	1	1	1	1	1	1	1	2	1	1	1	2	1	1	1	1
157	0	1	4	4	3	2	3	2	1	1	4	3	4	3	3	4	3	1	2	1	5	4	2	4	2	3	1	2	4	1	2	3	2	3	3	2	2	1	3	1	3	2	1	1	4	4	3	2	3
158	1	0	3	4	2	2	1	1	1	1	1	1	2	1	1	2	3	1	1	1	3	1	1	2	1	2	1	1	3	1	1	1	1	1	1	1	1	1	1	1	2	1	1	1	3	2	1	2	2
159	1	0	4	3	2	2	3	1	2	2	2	2	1	1	1	1	1	2	1	1	3	4	3	3	1	4	2	1	1	1	1	2	1	1	1	1	1	1	1	1	2	1	1	1	1	1	1	2	1
160	0	0	3	3	4	3	2	3	4	2	2	4	2	5	3	4	2	4	3	4	3	3	5	4	4	4	2	2	2	2	2	2	3	2	2	2	2	2	2	1	1	1	1	1	4	1	3	1	1
161	1	1	3	2	2	2	2	2	2	2	1	1	1	3	3	2	4	5	3	1	4	1	1	2	1	3	1	1	1	1	1	1	1	1	1	1	1	1	1	1	1	1	1	1	1	1	1	1	1
162	0	1	4	3	4	4	3	1	1	1	2	3	2	1	1	2	2	2	2	2	2	2	4	4	2	3	2	4	5	1	1	3	1	1	1	1	1	1	1	1	1	1	1	3	2	5	2	2	2
163	1	0	4	3	4	3	2	1	1	1	1	1	1	1	2	1	2	3	3	2	3	3	1	2	1	3	2	1	2	1	1	1	2	1	2	1	1	1	1	1	1	1	1	1	2	2	2	3	3
164	0	0	5	3	4	4	3	2	2	2	4	3	3	2	3	4	3	2	2	2	4	4	2	4	4	4	3	3	2	2	2	2	2	3	3	2	1	1	1	1	1	2	1	1	3	2	3	2	2
165	0	0	4	3	4	3	1	4	3	1	2	4	3	1	3	3	4	1	2	1	5	2	1	4	1	3	1	2	4	2	1	1	3	1	3	2	1	1	2	1	1	2	1	1	1	4	2	1	2
166	0	1	4	1	2	2	2	3	3	1	3	3	2	1	2	2	2	1	1	1	1	1	1	2	1	4	2	2	3	1	1	1	1	3	2	2	1	1	1	1	1	3	1	1	1	3	1	1	2
167	0	0	3	4	3	2	1	1	2	1	2	1	2	2	2	4	2	1	1	1	2	3	1	3	1	3	3	1	2	1	1	1	2	1	2	1	2	1	2	1	2	1	2	1	2	2	1	3	3
168	1	0	3	1	3	2	4	2	3	2	2	4	2	2	1	4	1	2	3	1	4	1	1	4	1	4	1	3	3	2	2	2	2	4	3	1	3	1	2	2	3	2	2	2	2	3	2	2	2
169	0	1	3	1	1	1	1	2	1	1	1	1	1	1	2	2	2	2	1	1	3	1	1	2	1	3	1	1	2	1	2	1	2	2	2	1	1	1	4	1	1	1	1	1	1	2	1	2	1
170	1	1	4	3	3	2	3	2	4	1	1	3	4	1	3	4	4	1	4	1	4	3	1	5	2	5	1	4	4	1	1	2	1	1	3	1	1	1	3	2	3	1	1	2	3	3	3	2	2
171	0	0	5	3	3	2	2	1	2	1	2	2	2	2	2	2	3	1	2	1	4	2	1	4	1	3	1	2	4	1	1	1	2	2	2	1	1	1	2	1	2	2	1	1	2	4	3	2	2
172	1	1	4	3	2	2	2	2	3	1	4	2	4	1	2	2	4	1	3	1	4	2	1	3	1	4	2	1	2	1	1	2	1	1	1	1	1	1	1	1	1	1	2	1	2	2	1	1	2
173	0	1	2	4	3	3	3	2	1	1	3	2	1	1	2	2	1	3	1	3	4	4	1	3	1	3	1	1	4	1	1	2	2	3	1	1	1	1	2	1	1	2	1	2	2	4	2	3	2
174	0	0	3	1	3	1	1	1	2	1	1	2	2	1	3	2	2	4	1	1	3	1	1	2	1	2	1	1	2	1	1	1	1	1	3	1	1	1	1	1	1	1	1	2	2	2	1	1	1
175	0	1	1	3	2	1	2	3	2	3	3	2	4	3	2	4	4	1	3	1	4	3	1	5	1	5	1	2	3	1	3	4	1	1	1	1	1	1	1	1	1	1	1	3	1	3	3	2	3
176	0	0	1	1	2	1	1	1	3	1	2	3	2	1	1	1	3	1	1	1	1	1	1	2	1	3	1	3	3	1	1	1	2	1	1	1	3	1	1	1	2	1	1	1	1	3	1	1	1
177	1	0	2	3	1	1	3	1	1	1	3	1	3	1	1	1	4	1	1	1	2	1	1	2	1	1	1	1	4	1	1	1	1	1	1	1	1	1	1	1	1	1	1	1	3	3	2	1	2
178	1	0	4	3	3	2	2	2	3	2	4	2	2	3	2	2	2	4	2	2	4	2	2	2	2	2	2	2	4	1	2	1	2	2	3	2	2	2	1	1	2	1	1	2	2	4	2	2	4
179	0	0	4	3	2	3	2	2	1	2	3	3	2	1	3	3	3	2	2	1	3	2	1	3	1	3	1	2	2	1	1	1	1	1	1	1	1	1	3	1	1	1	1	2	3	3	2	3	2
180	0	0	3	3	2	2	1	2	2	1	2	3	3	1	4	2	3	1	1	1	2	2	4	4	2	3	1	2	2	1	1	2	1	3	2	1	1	1	2	1	1	3	1	1	2	2	1	2	2
181	0	0	4	3	2	3	3	1	1	1	2	2	1	1	2	3	4	2	2	1	4	2	3	2	1	5	1	1	4	1	1	1	1	1	1	1	1	1	1	1	1	2	1	1	2	4	1	1	1
182	1	0	4	3	2	2	1	2	3	2	1	3	2	2	2	1	3	1	4	2	4	2	2	3	2	2	1	1	2	2	2	2	1	2	1	1	1	1	1	2	2	1	1	1	1	1	1	1	1
183	1	1	2	3	1	1	1	1	1	1	3	2	2	1	2	3	4	1	3	1	3	1	1	4	1	1	1	1	2	1	1	1	2	2	1	1	1	1	2	1	1	1	1	1	2	2	2	2	2
184	0	1	4	3	3	3	2	3	3	3	3	3	3	2	3	3	3	2	3	2	4	3	2	3	2	3	3	3	3	2	2	2	2	2	2	2	2	2	2	1	1	1	2	2	2	2	2	2	2
185	1	0	5	3	2	3	2	1	2	1	1	2	1	1	2	1	1	2	2	1	3	2	1	1	1	2	1	1	1	1	2	2	2	1	2	1	1	1	1	1	2	1	1	1	2	1	1	2	1
186	0	0	3	1	1	1	1	1	1	1	1	1	1	1	1	2	1	1	1	1	1	1	1	2	1	2	1	1	2	1	1	1	1	1	1	1	1	1	1	1	1	1	1	1	1	1	1	2	1
187	1	1	3	2	2	2	2	1	1	1	2	2	3	1	3	2	2	1	2	2	2	2	2	2	2	2	2	1	2	1	2	2	2	1	1	2	1	1	2	1	1	1	1	1	1	2	2	2	2
188	1	1	3	2	2	1	2	2	1	1	1	1	2	1	1	1	1	1	1	1	2	1	1	2	1	2	1	1	2	1	1	1	1	1	1	1	1	1	1	1	2	2	1	1	2	2	1	2	1
189	1	0	3	1	3	3	2	1	1	2	2	3	3	1	2	3	3	1	1	1	3	2	3	3	2	3	2	2	4	1	3	1	1	2	3	2	1	1	1	1	2	2	1	3	3	3	3	3	2
190	1	1	5	3	2	2	2	4	2	1	1	2	1	1	1	1	1	1	2	1	3	1	1	2	1	3	4	2	2	1	1	1	1	1	1	1	2	1	3	1	1	1	1	1	1	1	1	1	1
191	1	0	3	2	2	4	2	3	1	1	1	1	2	1	1	1	4	4	2	1	4	2	1	1	1	2	1	5	1	1	1	5	1	2	1	1	1	1	1	1	1	1	1	1	1	1	1	1	1
192	1	1	4	3	2	2	2	2	3	2	2	2	4	1	2	2	4	1	1	2	3	3	1	2	1	1	1	2	2	1	1	1	1	2	1	1	1	1	1	1	1	1	1	1	2	2	1	1	1
193	0	0	3	2	4	1	4	2	5	1	1	1	3	2	5	5	4	5	1	1	5	1	1	4	1	5	3	2	3	1	3	1	1	1	1	1	1	1	1	1	4	2	4	5	4	3	3	3	3
194	0	0	4	2	2	2	2	2	1	1	1	2	2	1	1	2	2	1	1	1	3	2	3	2	1	4	2	1	1	1	1	1	1	1	1	1	1	1	1	1	1	1	1	1	1	1	1	1	1
195	1	1	5	2	2	1	2	2	3	1	2	2	3	1	1	3	4	1	2	1	3	2	1	3	1	4	1	3	2	1	2	2	2	1	2	1	2	1	3	1	2	2	1	1	2	1	3	2	3
196	1	1	4	1	2	1	2	1	2	1	1	3	3	1	2	2	3	1	2	1	3	1	1	3	1	3	1	1	2	1	2	1	2	1	2	1	1	1	1	1	1	1	1	1	2	2	1	2	1
197	1	0	4	3	3	2	3	2	3	2	1	2	2	1	2	2	2	2	3	2	3	1	1	4	2	4	2	1	2	1	1	1	1	1	3	1	1	1	2	1	3	2	1	1	1	2	2	2	2
198	0	0	3	2	2	2	3	1	1	1	2	2	3	1	3	2	3	5	1	1	4	1	1	3	1	4	1	1	3	1	2	4	1	3	2	1	1	1	1	1	2	1	1	1	2	3	1	1	1
199	1	0	4	2	2	3	2	2	3	2	2	2	3	2	1	4	4	1	1	1	2	3	1	1	1	3	2	1	3	2	2	1	2	1	1	1	1	1	1	1	1	2	1	2	3	3	3	3	1
200	0	0	3	3	2	4	3	2	3	1	1	2	1	1	2	2	2	1	3	1	4	3	2	4	1	3	1	1	1	2	1	1	1	3	2	1	1	1	1	1	1	3	1	1	2	2	1	1	1
201	1	0	3	3	3	3	2	2	2	1	1	2	1	1	2	2	3	4	2	1	4	3	2	3	1	3	1	2	2	2	2	2	3	3	2	1	2	1	2	1	2	2	2	2	3	3	2	3	3
202	1	1	4	3	3	2	2	2	2	2	2	2	2	2	2	2	3	2	2	1	4	2	1	2	1	2	1	2	2	1	1	1	1	1	1	1	2	1	2	1	1	1	1	1	2	2	1	2	1
203	1	1	4	2	3	1	2	1	1	1	1	3	1	1	2	2	1	1	2	1	1	1	1	2	1	2	1	1	1	1	1	1	1	2	2	1	2	1	2	1	1	2	1	1	2	1	1	1	1
204	0	0	3	1	1	1	2	4	1	1	4	5	4	1	2	3	4	4	1	1	4	1	2	2	1	5	1	1	5	1	1	1	1	2	2	1	1	1	1	1	1	2	2	1	2	5	1	2	4
205	1	0	2	3	3	2	1	2	2	1	1	1	2	1	3	2	3	1	3	1	4	1	1	3	1	2	1	1	1	1	1	1	1	1	1	1	1	1	1	1	1	1	1	1	3	1	2	3	1
206	0	0	4	3	4	2	3	1	2	1	2	2	2	1	2	3	2	2	1	2	2	3	3	4	1	3	2	2	3	2	2	3	1	2	2	2	2	1	3	1	2	4	1	2	3	3	1	2	1
207	0	0	4	1	2	2	2	4	3	1	3	2	2	1	3	2	4	1	2	2	5	1	2	5	1	1	2	2	3	1	1	1	1	2	2	1	1	1	2	1	1	2	1	1	2	3	1	3	1
208	1	1	4	3	3	3	2	2	2	1	2	2	2	1	1	3	3	1	2	1	2	2	1	2	1	1	1	1	2	1	1	1	1	1	1	1	1	1	2	1	1	2	1	2	2	3	2	2	2
209	1	0	4	2	2	2	2	1	2	1	2	2	1	1	1	1	1	1	1	1	4	2	1	2	2	2	2	1	2	2	1	1	1	1	1	1	1	1	1	1	1	1	1	1	1	2	1	1	2
210	1	1	3	1	2	2	2	1	1	1	3	3	3	1	1	4	4	1	2	1	2	2	1	3	1	2	1	3	1	1	1	1	1	1	1	1	1	1	1	1	1	1	1	1	2	1	2	3	3
211	1	0	3	4	2	4	3	3	2	2	3	2	2	1	2	3	4	5	3	1	3	1	2	2	3	5	5	3	2	2	2	3	2	3	3	2	1	2	2	1	1	1	3	2	3	1	2	3	2
212	1	1	4	1	3	2	2	2	3	2	1	1	1	1	2	2	2	1	1	1	3	2	2	2	2	2	2	2	2	1	1	1	1	1	1	1	1	1	1	1	2	2	1	1	3	2	2	2	2
213	0	1	3	3	3	2	1	1	1	2	3	1	1	1	2	2	3	1	1	1	4	2	1	3	1	4	1	1	1	1	1	1	1	2	2	1	1	1	3	1	1	1	1	1	4	2	2	4	3
214	1	1	4	1	4	3	2	1	1	1	3	2	2	2	1	2	2	1	1	2	4	4	1	2	1	3	1	1	1	1	1	1	1	1	1	1	1	1	1	1	1	1	1	1	2	1	1	3	1
215	1	0	1	1	3	1	1	1	1	1	1	1	1	1	1	1	1	2	4	1	1	1	1	5	1	5	1	1	3	1	1	1	1	1	1	1	1	1	1	1	1	1	1	1	1	2	1	3	1
216	0	0	2	1	3	2	3	3	2	1	2	3	3	1	2	3	3	1	1	1	3	3	1	2	1	3	1	2	3	3	1	3	2	3	3	1	1	1	3	1	2	2	1	2	1	3	1	2	2
217	0	0	4	2	2	2	1	2	1	1	2	3	2	1	2	3	3	1	1	1	3	2	1	2	1	1	1	1	2	1	1	1	2	3	1	1	2	1	2	1	1	1	1	3	3	2	1	2	2
218	1	0	3	3	4	2	2	2	3	1	3	2	1	1	2	3	3	4	3	1	5	2	1	3	1	3	1	3	3	1	1	3	2	2	3	1	2	1	2	1	3	4	5	1	2	3	3	3	2
219	0	0	3	2	2	2	3	3	1	1	2	2	1	1	2	2	2	4	2	1	2	1	1	4	1	5	2	2	3	1	1	1	1	2	2	1	1	1	1	1	1	1	1	2	2	3	1	2	1
220	1	0	3	1	1	1	1	1	1	1	1	1	1	3	1	1	2	1	2	1	1	1	1	1	1	1	1	1	3	1	1	1	1	1	1	1	1	1	1	1	1	1	1	1	3	2	2	2	1
221	1	1	4	2	3	2	2	1	2	1	1	2	3	1	1	2	3	1	1	1	3	2	1	2	1	2	1	2	2	2	2	2	1	1	2	2	1	1	2	1	2	1	2	1	2	2	2	1	2
222	0	1	5	4	3	1	2	1	1	1	1	1	1	1	1	1	1	1	1	1	1	1	1	1	1	1	1	1	1	1	1	1	1	1	1	1	1	1	1	1	1	1	1	1	1	1	1	1	1
223	0	0	4	3	3	5	4	2	2	1	3	3	4	5	2	5	5	1	1	1	1	3	1	5	3	4	3	3	5	3	3	3	4	5	5	3	2	1	2	1	2	5	4	1	2	5	5	3	5
224	0	1	3	3	2	4	3	2	1	4	4	1	3	3	2	4	4	1	2	3	4	4	2	5	1	4	1	3	4	1	1	1	3	4	5	1	1	1	3	1	1	5	3	1	3	4	4	1	4
225	0	0	4	2	3	3	2	2	1	1	3	5	2	1	2	4	2	1	2	1	3	1	4	5	1	4	1	1	3	1	1	2	3	4	1	1	2	1	3	1	1	3	1	1	3	3	1	2	2
226	0	0	3	2	1	1	1	1	1	1	3	1	1	1	2	2	2	1	1	1	3	2	1	1	1	2	1	1	3	1	1	1	1	3	2	1	1	1	1	1	1	1	1	1	1	3	1	1	1
227	1	0	3	3	1	4	2	1	3	1	3	1	3	1	2	1	1	1	1	1	1	3	1	3	1	3	1	1	1	2	1	3	1	3	2	1	3	4	2	1	2	3	2	1	3	1	3	1	1
228	1	1	1	4	2	2	4	3	3	1	1	2	2	1	2	2	2	1	2	2	4	3	1	3	1	2	2	3	1	3	2	3	3	3	3	3	2	2	4	1	3	3	1	1	2	1	1	1	2
229	0	0	3	2	2	2	1	1	1	1	1	3	1	1	4	2	1	1	1	1	2	1	1	2	1	2	2	2	5	2	1	2	1	2	2	2	1	1	3	1	1	1	1	2	2	5	1	2	4
230	0	0	1	5	2	3	2	3	4	2	2	3	3	1	3	2	3	3	2	1	2	3	1	4	1	3	5	4	3	1	1	2	1	1	1	1	1	1	1	1	2	1	1	1	1	2	1	1	1
231	1	0	4	2	3	2	1	2	2	1	1	3	4	1	1	3	4	4	2	1	4	2	1	3	1	2	1	2	3	1	1	2	1	1	2	1	1	1	2	1	1	1	1	1	3	3	1	2	4
232	0	1	5	2	3	3	3	2	1	2	2	3	3	1	2	2	3	1	1	1	2	2	2	3	1	3	1	3	3	1	1	2	1	1	1	2	1	1	2	1	1	1	1	1	3	3	1	1	2
233	1	0	2	4	4	4	1	1	1	1	1	2	1	1	3	1	1	1	1	1	2	1	3	1	2	1	1	1	1	1	1	3	2	1	1	1	1	1	1	1	1	1	1	1	1	1	1	1	1
234	1	1	4	3	3	3	3	2	3	1	2	2	3	1	3	2	3	2	2	2	3	3	1	2	1	2	1	3	3	1	2	1	1	2	2	1	1	1	1	1	1	1	1	1	3	2	2	2	3
235	0	0	3	2	4	3	4	5	5	3	5	4	4	2	5	5	5	2	2	3	2	3	3	4	5	4	4	4	4	1	1	1	1	1	2	2	2	1	1	1	2	3	1	2	3	2	2	2	2
236	0	0	3	4	2	3	2	1	1	1	2	2	1	1	2	3	1	2	1	1	5	4	2	4	1	3	1	1	2	1	1	2	1	2	1	1	1	1	1	1	1	2	1	2	3	2	1	1	1
237	0	0	3	5	3	5	3	4	1	2	3	2	3	4	4	2	2	2	3	3	4	3	4	3	1	2	2	4	1	2	4	4	3	4	4	3	2	4	3	4	3	3	3	3	3	1	3	2	2
238	1	0	4	2	4	4	4	5	4	4	5	5	5	2	5	5	5	4	4	4	3	4	4	4	4	4	4	5	4	2	1	2	3	3	2	1	1	1	1	1	2	2	1	1	3	3	1	2	2
239	1	1	4	2	3	2	3	3	2	2	1	3	3	2	2	2	4	2	3	1	3	3	1	3	1	2	2	2	2	2	2	3	2	3	2	2	2	2	1	2	1	3	2	2	3	2	1	3	3
240	0	0	3	2	3	3	1	1	1	1	1	1	2	1	2	2	2	1	1	1	1	1	1	1	1	2	1	1	2	1	1	1	1	1	1	1	1	1	1	1	1	1	1	1	2	2	1	2	2
241	0	1	4	1	2	2	2	1	1	1	1	1	1	1	3	1	3	1	1	1	2	1	1	2	1	3	1	2	3	2	1	1	1	4	4	1	1	1	3	1	2	4	1	1	2	3	1	3	3
242	0	0	2	3	2	2	2	3	3	5	3	3	5	4	3	5	4	2	4	2	4	4	4	4	1	3	3	3	3	3	2	4	3	3	2	2	1	1	3	1	1	2	1	2	5	3	4	2	4
243	0	0	3	3	3	2	2	1	1	1	3	3	2	1	3	2	4	1	1	2	4	1	3	3	1	1	1	3	2	1	1	3	1	1	1	1	1	1	3	2	1	1	1	3	1	3	1	3	1
244	1	1	3	4	4	3	1	1	2	2	1	1	4	1	2	1	4	4	2	1	4	3	1	2	1	3	3	1	1	1	1	1	2	1	1	1	2	1	1	1	2	2	1	1	4	1	1	2	2
245	1	0	3	3	2	2	2	1	4	1	3	2	1	1	4	3	4	2	3	3	4	2	1	3	1	3	4	3	2	1	1	2	3	1	1	1	1	1	1	1	2	1	1	2	2	2	2	2	2
246	0	0	3	3	3	2	3	3	2	1	3	2	2	2	2	3	3	2	1	2	4	2	1	4	1	3	1	2	5	1	1	2	2	2	2	1	1	1	3	1	2	1	2	2	2	5	2	2	2
247	1	0	3	3	2	3	2	3	2	2	1	4	2	1	2	2	1	2	3	1	4	5	3	4	2	3	2	3	2	2	1	1	1	1	1	1	1	1	2	1	1	2	3	1	1	1	1	3	1
248	0	1	3	2	2	1	1	1	1	1	1	2	1	1	2	2	1	1	1	1	2	1	1	1	1	3	1	1	1	1	1	1	1	1	1	1	1	1	1	1	1	1	1	1	1	1	1	1	1
249	1	0	3	2	2	2	2	1	1	1	3	1	1	1	1	1	1	1	1	1	2	2	1	1	1	3	1	2	1	1	1	1	1	1	2	1	2	1	1	1	2	1	1	1	1	1	1	1	1
250	0	0	5	2	1	3	2	1	3	3	2	1	1	2	2	3	4	1	2	1	4	2	2	2	1	3	1	1	2	1	1	1	1	1	2	1	1	1	1	1	1	1	1	1	3	2	1	2	2
251	1	0	4	2	4	2	2	2	2	2	1	4	2	1	1	1	1	1	3	4	4	4	2	1	1	4	3	2	4	2	2	1	2	1	1	1	3	1	3	1	1	2	1	1	1	2	2	1	2
252	0	0	4	1	1	2	2	2	2	2	2	2	2	2	3	2	2	1	2	1	2	2	1	2	1	1	1	1	2	1	1	1	1	2	1	1	1	1	1	1	1	1	1	1	2	2	1	2	1
253	1	0	1	2	3	2	2	2	3	2	1	2	1	1	3	2	3	1	2	1	4	2	2	3	1	3	2	2	1	1	2	2	2	1	2	2	1	1	1	1	1	2	1	1	2	1	1	3	2
254	0	0	3	3	3	2	2	1	1	2	2	2	2	1	2	2	3	1	2	2	4	2	2	3	1	3	2	2	2	1	2	2	2	2	2	1	1	1	1	1	2	2	1	1	2	2	2	2	1
255	1	0	4	1	1	1	1	1	1	1	1	1	1	1	1	1	1	2	1	1	2	1	1	1	1	1	1	1	1	1	1	1	1	1	1	1	1	1	1	1	1	1	1	1	1	1	1	1	1
256	1	0	5	3	3	2	2	3	3	3	2	2	4	1	2	3	3	1	1	1	4	3	1	3	2	4	1	2	1	1	2	1	1	2	3	1	1	1	1	1	2	1	2	1	4	1	1	1	2
257	0	0	5	1	4	1	3	1	2	1	1	1	1	1	3	1	3	1	1	1	5	2	1	3	1	3	2	3	2	1	1	3	1	1	3	1	1	1	1	1	2	1	1	1	2	2	2	2	1
258	1	0	3	2	2	4	4	2	3	2	3	5	3	3	3	2	2	5	4	1	5	4	1	4	1	5	4	4	3	1	1	3	1	1	4	3	1	1	1	1	1	2	1	1	2	1	2	1	1
259	1	0	4	2	2	2	2	3	1	1	2	1	2	1	2	2	3	1	1	1	2	1	1	3	1	3	1	1	2	1	1	1	1	1	1	1	1	1	1	1	1	1	1	1	2	2	2	2	3
260	1	0	4	3	2	2	3	2	3	3	2	2	2	2	2	1	2	1	1	1	2	3	2	3	2	2	2	2	3	2	2	2	2	2	2	2	2	2	2	1	1	1	1	1	2	3	2	2	2
261	1	1	4	1	1	1	1	1	1	1	1	1	1	1	1	1	1	2	1	1	3	1	2	1	1	4	1	1	3	1	1	1	1	1	1	1	1	1	1	1	1	1	1	1	1	4	1	1	1
262	0	1	5	1	1	2	1	1	1	1	1	3	1	3	1	3	3	2	2	1	5	1	1	1	1	1	1	1	1	1	1	1	1	1	1	1	1	1	1	1	1	1	1	1	1	1	1	3	1
263	0	1	4	4	4	4	1	1	1	1	1	2	1	1	1	1	4	1	5	1	5	2	1	1	1	1	1	1	1	1	1	1	1	1	1	1	1	1	1	1	1	1	1	1	1	1	1	1	1
264	0	0	1	1	1	1	1	1	4	1	1	2	4	1	1	4	4	2	4	1	5	2	1	1	1	1	1	1	1	1	1	1	1	1	1	1	1	1	1	1	1	1	1	1	1	1	1	1	4
265	0	0	3	2	2	2	1	1	1	1	1	1	1	1	1	2	2	1	2	1	5	1	1	1	1	1	1	1	1	1	1	1	1	1	1	1	1	1	1	1	1	1	1	1	1	1	1	1	1
266	0	1	2	1	1	1	1	1	1	1	1	1	1	1	1	1	2	1	2	1	5	2	1	1	1	1	1	1	1	1	1	1	1	1	1	1	1	1	1	1	1	1	1	1	3	1	1	1	1
267	1	0	4	2	5	2	2	1	2	3	2	2	2	2	3	2	4	1	3	2	4	4	1	3	3	3	3	4	2	1	1	3	1	2	4	1	4	2	1	1	5	2	1	1	1	1	1	3	2
268	1	0	4	3	3	3	2	2	1	1	2	2	2	1	1	3	3	2	3	1	2	1	1	3	1	4	3	2	2	1	4	2	2	2	1	2	2	2	2	2	2	1	1	2	2	2	2	2	2
269	0	0	5	2	2	2	2	3	3	2	3	3	2	2	2	3	1	1	1	1	2	3	2	2	1	3	1	3	3	1	1	1	1	2	1	1	1	1	2	1	2	1	1	2	1	3	2	2	2
270	0	1	3	5	5	5	3	4	5	1	5	5	5	1	3	5	5	3	1	2	2	3	3	2	1	4	4	3	5	1	2	2	1	2	2	1	1	1	2	1	1	1	1	1	3	5	5	1	3
271	0	1	3	2	1	1	1	3	3	1	1	1	2	1	2	3	3	1	1	1	2	1	1	2	1	1	1	1	1	1	1	1	1	1	1	1	1	1	1	1	1	1	1	1	1	1	1	1	1
272	1	0	4	2	1	2	2	2	4	1	4	3	5	1	2	5	4	4	4	1	3	3	4	4	1	1	1	1	3	1	1	1	1	1	1	1	1	1	1	1	1	1	1	1	2	4	4	1	1
273	0	0	3	2	3	2	3	3	1	1	1	4	3	1	1	1	2	1	2	1	3	3	1	3	2	3	3	3	4	2	1	2	1	2	1	1	1	1	1	1	1	1	1	1	1	4	2	1	1
274	1	1	2	2	2	1	1	1	1	1	2	1	4	1	2	1	5	1	1	1	2	1	1	5	1	1	2	1	2	1	1	1	1	1	1	1	1	1	4	1	1	4	1	1	1	1	1	1	1
275	1	1	4	2	3	3	2	3	2	4	3	4	3	2	2	2	3	2	5	4	5	4	4	3	2	3	1	2	3	1	1	2	2	3	1	2	1	1	2	1	2	2	2	1	4	3	1	3	2
276	0	0	4	1	1	1	1	3	2	3	3	4	2	2	2	4	4	2	4	3	5	5	1	3	1	3	1	2	3	1	2	1	1	2	2	1	1	1	3	1	1	2	1	3	3	3	3	3	3
277	1	0	4	4	4	4	2	1	1	1	4	1	2	3	2	1	2	1	1	4	4	3	2	4	1	4	4	3	2	1	1	1	1	2	1	1	1	2	2	1	1	1	2	1	2	2	2	3	3
278	0	0	4	3	3	2	4	3	3	2	2	3	1	1	2	2	2	4	4	2	3	3	3	3	2	2	2	2	2	2	2	2	1	3	3	1	1	1	2	1	1	1	1	1	2	2	1	2	1
279	1	0	4	4	5	3	5	4	3	3	2	2	4	1	2	2	4	1	5	1	4	5	1	4	1	4	3	3	4	1	2	4	3	4	4	2	4	2	4	1	4	4	1	1	4	3	2	4	2
280	0	1	4	1	3	1	3	1	1	1	1	3	3	1	3	3	3	1	1	1	4	1	1	4	1	2	1	1	4	1	1	1	1	2	1	1	1	1	3	1	2	1	1	3	2	4	1	3	1
281	0	0	4	2	3	4	3	2	2	1	4	5	4	2	4	4	4	4	2	1	2	2	1	3	1	4	2	2	2	4	3	2	2	3	3	2	2	1	1	1	2	5	2	1	3	2	1	2	2
282	0	1	3	2	2	1	1	3	1	1	2	1	1	1	2	1	1	1	1	1	2	2	1	3	1	3	1	3	2	1	1	2	1	2	2	1	1	1	1	1	1	1	1	1	2	2	1	1	1
283	0	0	3	3	4	2	2	2	1	2	3	4	4	5	3	5	4	2	3	5	3	5	4	5	3	5	4	5	3	2	3	3	3	4	3	2	3	1	3	2	3	3	3	2	2	3	2	3	3
284	1	1	3	3	2	2	4	2	4	2	2	3	4	1	2	4	4	2	2	1	3	1	1	2	1	2	1	3	2	1	1	2	1	2	3	1	1	1	2	1	2	2	1	1	4	2	1	2	4
285	0	1	3	2	3	3	3	1	1	1	3	2	1	1	2	2	3	2	1	1	2	3	1	2	1	2	2	2	2	1	1	1	1	3	2	1	1	1	1	3	1	2	1	3	1	2	2	1	1
286	0	0	3	1	2	1	1	1	3	1	3	2	2	1	3	1	2	1	1	1	4	2	1	2	1	3	1	1	2	1	3	1	1	2	1	1	1	1	1	1	2	2	1	1	2	2	1	2	1
287	0	1	4	4	3	3	2	2	4	4	3	3	2	1	3	3	3	2	2	1	3	1	2	5	1	4	4	3	2	2	2	2	2	3	2	1	2	1	3	2	2	3	1	1	3	2	2	3	2
288	0	0	4	2	2	1	2	1	3	2	1	3	3	1	2	1	4	1	1	2	2	1	2	4	1	3	2	1	5	1	1	1	1	1	1	1	1	1	1	1	1	1	1	1	1	5	3	2	3
289	1	0	3	3	3	2	2	2	1	1	2	3	1	1	3	3	1	1	4	2	2	2	4	4	1	4	1	2	1	1	1	1	1	2	2	1	1	2	3	1	2	1	1	1	2	1	1	3	1
290	1	0	4	2	3	3	2	2	1	1	4	2	1	1	2	2	3	2	3	1	5	1	1	1	1	5	2	1	2	1	1	1	1	1	2	2	1	1	1	1	2	3	3	1	2	1	2	1	2
291	1	0	4	2	4	3	2	2	2	1	4	4	2	1	1	3	4	3	3	1	2	1	1	2	1	2	1	2	4	1	2	2	1	1	1	1	1	1	2	1	1	2	1	1	3	4	2	2	3
292	1	0	3	2	3	3	2	1	2	1	2	4	2	1	2	2	4	2	1	1	2	3	1	1	2	2	3	1	3	1	2	1	2	1	1	1	2	1	1	1	2	1	1	1	3	3	2	2	2
293	1	0	3	2	2	3	4	4	2	1	2	3	4	2	3	3	5	3	2	1	5	3	2	3	3	5	4	1	4	1	1	1	2	1	1	1	1	2	2	1	2	2	2	1	2	2	3	4	3
294	1	0	2	4	3	2	2	3	2	1	1	3	1	1	2	2	2	3	2	1	4	2	1	2	1	3	1	1	2	1	1	1	1	1	1	1	1	1	1	1	1	1	1	1	1	1	1	1	1
295	0	0	4	2	3	2	2	1	2	1	1	2	2	1	2	3	3	1	1	1	4	1	1	4	1	2	1	2	1	1	1	1	1	2	1	1	1	1	1	1	1	1	1	1	1	2	1	2	2
296	0	0	2	2	2	2	2	2	1	1	2	2	3	1	3	3	3	2	2	2	2	2	1	1	1	3	3	3	4	1	1	2	2	2	1	2	1	1	2	2	1	2	1	2	4	4	2	2	2
297	1	0	1	4	5	4	3	3	1	1	3	5	3	2	4	4	4	3	2	2	4	5	1	5	1	5	2	2	1	2	1	1	1	4	4	2	1	1	4	1	5	3	3	2	3	1	1	1	1
298	1	0	4	1	1	1	1	1	1	1	1	1	1	1	1	1	1	1	1	1	4	1	1	1	1	2	1	1	3	1	1	1	1	1	1	1	1	1	1	1	1	1	1	1	1	3	1	1	1
299	0	0	1	4	3	3	4	2	2	2	2	2	2	1	3	3	2	2	1	1	4	2	2	3	1	3	2	3	2	2	4	4	3	3	5	5	2	5	4	5	1	2	1	5	2	2	2	2	3
300	0	0	3	2	2	2	3	2	1	1	3	2	1	1	2	2	2	2	2	2	2	1	1	1	1	3	3	1	3	2	2	2	2	1	1	1	2	2	2	1	2	3	1	2	3	2	2	2	1
301	0	0	2	3	3	2	4	2	3	3	4	3	4	2	4	4	5	3	5	2	5	3	1	4	3	4	2	4	4	3	2	5	1	4	4	2	2	1	3	1	2	3	2	2	4	4	3	2	3
302	1	1	3	3	3	2	1	1	1	1	4	2	4	1	2	4	4	1	2	1	1	3	1	4	1	1	1	3	1	1	1	2	1	2	1	1	1	1	1	1	1	1	1	1	2	1	2	3	4
303	1	0	4	2	2	3	2	1	2	2	2	2	4	1	1	2	4	2	1	1	2	2	1	4	1	2	1	2	2	1	1	4	1	1	2	1	1	1	2	1	1	1	1	1	2	2	1	1	2
304	0	1	4	2	3	1	1	2	1	1	2	3	3	4	1	2	3	1	1	1	3	1	1	1	1	2	1	1	3	1	1	1	1	1	1	1	1	1	1	1	2	1	1	1	2	3	2	1	1
305	0	0	5	3	3	3	2	2	1	1	4	4	2	1	2	2	2	1	1	1	3	2	1	1	1	1	1	4	1	1	1	1	1	3	1	1	1	1	1	1	1	1	1	1	3	1	1	1	1
306	1	0	4	1	2	1	1	1	2	1	1	1	1	1	2	2	3	2	1	1	3	2	1	4	1	3	1	1	4	1	1	1	1	1	1	1	1	1	1	1	1	1	1	1	1	4	2	3	1
307	1	0	3	2	3	2	2	2	1	1	1	3	4	1	2	5	4	1	1	1	3	2	1	3	1	4	1	1	3	1	2	1	1	1	3	1	1	1	3	2	1	2	1	5	4	3	3	2	3
308	1	0	4	2	1	2	3	3	4	1	1	2	4	1	1	4	4	1	2	1	3	1	1	3	1	3	4	1	3	1	1	1	2	1	1	1	1	3	2	3	1	1	1	3	4	3	4	2	4
309	1	1	4	3	3	4	3	3	3	2	3	2	4	3	2	3	3	3	3	2	4	3	4	3	4	3	2	2	3	3	3	2	3	3	3	2	2	1	2	2	2	2	2	1	2	2	2	2	2
310	0	1	4	2	2	3	2	2	1	1	1	2	1	1	2	2	4	1	1	1	1	1	1	2	1	4	1	1	1	1	1	1	1	1	2	1	1	1	1	1	1	1	1	1	4	1	1	1	1
311	0	1	3	3	2	2	3	2	1	1	1	2	1	2	2	2	2	2	1	2	3	1	1	2	1	1	1	1	2	1	1	1	1	1	1	1	1	1	1	1	1	1	1	1	2	2	1	2	2
312	1	0	5	3	2	2	2	2	1	1	1	1	2	1	2	1	1	1	1	1	2	2	1	2	1	3	1	2	1	2	2	2	1	1	1	2	2	2	2	1	2	1	1	1	1	1	1	2	2
313	1	0	4	2	2	2	2	2	2	2	2	3	2	2	2	3	3	1	3	1	4	4	1	3	1	5	1	2	3	1	2	1	2	2	2	1	1	1	1	1	1	3	2	1	1	4	2	2	2
314	0	0	3	2	2	2	2	2	3	1	1	2	2	2	2	2	2	4	3	1	5	2	1	4	1	2	2	3	4	2	1	3	5	3	2	1	1	1	3	1	2	2	2	2	2	4	2	1	2
315	1	0	4	2	2	3	1	1	1	1	1	1	1	1	2	2	1	1	2	1	2	2	1	2	1	1	1	1	2	1	1	1	1	1	3	1	1	1	1	1	1	1	1	1	1	2	1	2	1
316	1	1	3	4	3	2	1	1	2	1	1	2	3	1	3	1	4	2	2	1	4	1	1	3	1	3	1	2	2	1	1	3	1	3	2	1	1	1	2	1	2	2	2	1	2	2	2	1	2
317	0	0	4	3	3	4	4	2	4	3	1	2	2	1	1	3	3	1	1	1	2	2	1	2	1	2	1	2	2	1	1	1	1	1	2	1	1	1	1	1	3	1	1	1	2	2	2	2	2
318	0	1	3	2	2	3	3	2	2	2	2	3	2	1	3	2	2	4	2	2	3	2	1	2	1	3	1	2	2	1	1	1	2	2	1	1	1	1	1	2	1	2	2	2	1	2	1	1	2
319	1	0	4	3	2	2	2	1	2	2	1	1	1	1	2	2	2	1	2	1	2	2	1	3	1	3	1	2	2	1	1	1	1	1	2	1	1	1	1	1	1	1	1	1	2	2	1	2	2
320	1	0	4	3	5	3	4	3	2	1	4	4	1	3	2	1	2	1	5	1	5	5	1	3	1	5	1	1	1	1	5	4	1	5	3	1	5	2	1	1	5	3	2	1	2	1	1	2	1
321	0	1	3	3	2	3	3	2	3	1	1	3	2	2	3	3	3	1	2	2	4	3	2	4	2	5	1	3	4	1	1	2	2	2	2	1	1	1	2	1	2	3	1	1	2	4	1	2	3
322	1	1	3	3	2	2	2	2	3	1	2	2	1	1	1	4	2	1	1	1	2	2	1	2	1	1	2	2	3	2	1	2	1	1	1	1	1	1	1	1	1	1	1	1	4	1	1	1	2
323	1	1	4	4	3	2	1	1	2	1	4	1	1	1	1	1	1	1	1	1	3	2	1	1	1	3	1	1	2	1	1	1	1	1	4	1	2	1	1	1	2	1	1	1	3	3	1	2	1
324	1	1	4	1	2	2	1	1	1	1	1	1	2	1	1	1	2	1	1	1	1	2	1	3	1	2	1	1	1	1	1	1	1	1	1	1	1	1	1	1	1	1	1	2	2	1	1	1	1
325	0	0	3	2	2	2	2	3	3	1	4	3	4	1	2	2	5	3	1	1	2	2	2	3	1	5	2	2	3	1	2	3	2	2	1	1	1	2	2	3	2	1	3	4	3	4	1	2	2
326	1	1	3	4	4	2	2	3	1	2	5	4	2	1	3	5	4	4	3	3	3	3	1	5	3	3	3	3	4	2	2	1	1	2	1	1	1	1	1	1	2	1	1	1	1	3	1	1	1
327	0	1	5	2	3	2	1	1	2	1	2	3	2	1	2	2	2	2	3	2	3	3	3	2	2	3	3	3	2	1	1	1	1	3	3	2	1	1	1	1	1	2	2	2	2	2	2	2	2
328	0	1	2	2	2	3	2	1	2	1	2	1	1	1	2	1	1	2	1	1	2	1	1	1	1	1	1	1	3	1	1	1	1	1	1	1	1	1	1	1	1	1	1	3	1	2	1	1	1
329	0	1	3	4	2	1	3	1	3	2	4	4	3	2	1	2	3	1	1	1	1	1	3	4	1	4	2	5	1	1	1	3	1	2	1	1	1	2	2	1	1	2	1	1	1	1	1	3	1
330	0	0	5	4	3	3	2	3	4	2	3	2	4	1	3	3	5	2	5	1	4	1	1	3	1	3	3	3	4	2	1	2	1	2	3	1	1	1	2	1	2	3	1	2	2	4	2	1	3
331	1	0	3	3	2	1	2	1	3	1	1	1	1	1	3	1	1	1	2	1	3	1	1	1	1	2	1	1	1	1	1	1	1	1	1	1	1	1	1	1	1	1	1	1	1	1	1	1	1
332	0	0	3	1	2	3	2	2	1	2	3	3	1	1	2	3	3	2	1	2	3	2	3	2	1	4	1	2	3	2	2	2	1	2	3	2	1	1	2	1	1	3	1	1	2	3	2	3	3
333	0	0	4	1	1	1	1	1	1	1	1	1	1	1	1	1	1	1	1	1	2	1	1	2	1	1	1	1	1	1	1	1	1	1	1	1	1	1	1	1	1	1	1	1	1	1	1	1	1
334	0	0	3	4	3	2	3	1	3	1	2	2	2	1	3	3	2	3	2	2	3	2	2	4	1	4	2	2	3	1	1	1	1	1	1	1	2	1	1	1	2	1	2	1	3	3	2	1	2
335	0	0	4	3	4	3	4	4	2	4	4	4	4	2	4	5	5	4	3	3	4	4	5	5	3	4	4	4	4	3	3	3	3	4	3	4	2	2	2	1	2	4	2	2	4	4	4	2	4
336	0	0	3	2	2	2	2	2	2	1	3	2	1	1	2	1	2	2	2	2	4	3	1	3	1	3	1	1	3	1	1	1	1	1	1	1	1	1	1	1	1	1	1	1	2	3	1	1	2
337	1	0	4	4	2	2	2	1	1	1	2	1	2	1	3	2	1	1	5	1	3	2	1	4	1	3	2	1	1	1	3	2	1	1	2	2	1	1	1	2	2	1	1	1	3	1	2	2	3
338	0	1	4	2	4	2	3	1	1	2	2	1	1	2	2	4	2	1	1	1	4	1	1	4	1	3	2	1	4	2	2	1	1	3	2	1	1	1	1	1	2	3	1	1	3	4	2	2	4
339	0	1	4	4	2	2	2	2	2	2	3	3	2	1	2	3	3	2	2	2	3	2	1	2	1	4	1	1	5	1	1	1	1	1	1	1	1	1	1	1	1	1	1	1	1	5	1	2	5
340	0	0	1	4	3	2	2	2	1	2	3	2	1	1	3	1	2	1	1	1	3	3	1	4	1	3	3	1	2	1	1	2	1	2	2	1	1	1	2	1	2	2	1	3	2	2	1	2	4
341	0	1	5	2	2	2	2	3	1	1	1	2	1	1	1	1	1	2	1	1	4	1	1	1	1	3	1	1	1	1	2	1	1	1	1	2	1	1	1	1	1	1	1	1	1	1	1	2	1
342	0	0	3	3	2	2	3	3	3	3	4	3	3	3	3	4	3	2	2	3	3	3	2	4	1	3	3	5	4	2	2	5	2	3	4	3	2	3	4	3	2	2	3	3	2	4	4	4	3
343	0	1	4	2	2	2	2	1	1	2	2	1	1	1	2	3	3	1	2	1	3	2	1	3	1	3	1	3	4	1	1	2	1	3	2	1	1	1	2	1	1	3	1	1	3	4	1	2	3
344	1	0	1	2	2	2	2	2	2	2	2	3	2	1	2	1	2	2	1	1	3	1	1	1	1	2	1	1	1	1	1	1	1	1	1	1	1	1	1	1	1	1	1	1	1	1	1	1	1
345	1	1	4	2	2	2	2	2	1	1	2	2	1	1	1	4	4	1	1	1	4	2	1	2	1	2	4	2	2	2	2	2	2	2	2	1	2	1	1	1	2	1	1	1	1	1	1	1	2
346	0	0	3	1	1	2	2	1	1	1	3	1	1	1	1	3	3	1	1	1	1	1	1	4	1	3	1	1	1	1	1	3	1	1	3	1	1	1	3	3	1	1	1	3	3	1	1	4	2
347	0	1	3	3	4	2	3	5	3	1	2	4	5	2	3	4	5	3	3	1	2	3	2	2	1	3	1	3	2	1	1	3	2	2	2	1	1	1	2	1	2	2	1	1	1	2	1	3	2
348	0	0	4	2	3	2	2	2	2	1	2	1	1	1	2	3	2	2	1	1	4	1	1	3	1	4	1	2	3	1	1	1	2	2	3	1	2	1	1	1	2	3	1	1	4	3	4	2	4
349	0	1	4	1	2	2	2	1	2	3	3	3	1	1	3	4	3	2	2	2	1	2	3	4	1	3	1	3	2	2	2	1	3	3	1	2	1	1	1	1	1	2	1	1	1	1	1	1	2
350	0	0	5	1	3	4	5	4	2	5	4	2	3	1	2	2	4	1	3	3	2	3	2	5	2	5	3	2	3	1	1	1	2	2	3	2	4	2	1	1	4	3	4	2	2	4	4	2	3
351	1	1	3	3	2	2	3	2	4	2	5	3	4	3	3	4	4	4	3	3	3	2	2	3	2	3	3	3	3	2	2	3	2	2	3	2	1	1	2	1	1	2	2	2	3	3	3	2	3
352	1	0	3	2	2	2	2	1	2	2	2	2	3	2	2	3	2	2	2	2	3	1	3	3	1	4	3	1	1	1	1	1	1	1	1	1	1	1	1	1	1	1	1	2	2	1	1	1	3
353	0	1	2	2	3	4	4	4	5	3	5	5	3	2	5	5	4	3	4	3	3	5	2	4	4	4	3	4	4	1	2	1	2	2	2	2	1	1	1	1	2	2	1	2	2	2	1	2	2
354	1	0	3	1	1	1	1	1	1	1	2	2	1	1	1	1	1	1	1	1	2	1	2	2	1	2	1	1	2	1	1	1	1	1	1	1	1	1	1	1	1	1	1	1	1	2	1	1	1
355	1	0	4	3	2	2	3	1	2	1	1	2	1	1	2	1	2	1	1	1	2	1	3	3	1	2	1	2	1	1	2	2	1	1	2	1	1	1	1	1	2	2	1	2	3	1	1	2	1
356	0	0	3	1	3	3	2	3	1	3	1	3	3	1	2	1	3	1	1	1	5	3	1	2	1	2	1	3	1	1	1	2	1	1	1	1	1	3	1	1	1	1	1	1	2	1	1	1	1
357	0	0	4	3	2	2	2	2	1	2	2	2	1	1	3	4	3	1	1	1	4	2	1	2	1	3	1	1	2	1	1	1	1	1	3	1	1	1	1	1	2	1	1	1	3	2	3	3	1
358	0	0	4	2	1	1	1	1	1	1	2	2	2	1	2	2	2	1	2	1	4	1	1	2	1	2	1	1	2	1	1	1	1	1	1	1	1	1	1	1	1	1	1	1	2	2	2	2	2
359	1	0	3	2	4	3	3	1	1	1	1	1	1	1	3	1	1	2	4	1	5	1	1	2	1	3	3	4	1	1	1	1	1	1	1	1	2	1	1	1	1	1	1	1	1	1	1	1	1
360	1	0	3	2	3	2	2	2	3	1	2	2	3	1	2	2	3	2	3	1	4	3	2	2	2	3	1	2	3	2	2	2	1	1	1	1	1	1	1	1	1	1	1	1	2	3	2	2	2
361	0	0	3	2	1	1	2	3	2	1	1	1	2	1	3	1	1	2	1	1	3	1	1	3	1	2	1	2	2	1	1	1	1	1	2	1	1	1	2	1	1	1	1	1	1	2	1	1	2
362	1	0	5	2	2	3	3	1	1	1	1	1	1	1	1	1	1	1	1	1	1	1	1	2	1	4	1	1	1	1	1	1	1	2	1	1	1	1	1	1	1	1	1	1	1	1	1	2	1
363	0	0	4	2	3	1	2	2	1	1	1	1	2	1	2	1	3	1	1	1	3	1	1	2	1	2	1	2	1	1	1	2	1	1	1	1	1	1	1	1	1	1	1	1	1	1	1	2	1
364	0	0	3	2	2	2	3	3	1	1	1	2	1	1	2	3	1	2	2	1	2	2	2	2	1	4	2	1	4	1	1	1	1	1	1	1	1	1	1	1	1	1	1	1	2	4	2	1	2
365	1	0	4	2	2	4	2	1	1	1	1	1	1	1	1	1	1	1	1	1	3	1	1	1	1	1	1	1	2	2	1	1	2	1	1	1	1	1	1	1	1	1	1	1	1	2	1	1	1
366	1	1	4	3	2	2	2	2	3	2	2	2	2	2	2	2	2	3	3	2	3	2	2	2	1	3	2	2	2	1	2	2	2	2	2	2	2	2	2	2	2	2	2	2	2	1	1	1	2
367	0	1	3	2	2	2	2	2	2	2	3	2	2	2	2	3	3	3	3	1	3	2	1	2	1	2	2	2	3	2	2	1	2	1	2	1	1	1	1	1	2	2	2	1	2	3	2	2	2
368	0	0	3	2	2	1	2	1	1	2	1	2	2	1	2	3	4	1	1	1	4	1	1	2	1	2	2	1	4	1	1	1	1	1	2	1	1	1	2	1	1	2	1	1	1	4	1	1	2
369	1	0	4	2	3	1	1	1	1	1	1	3	1	1	3	1	1	1	3	1	1	1	1	3	1	3	1	1	1	1	1	1	1	3	3	1	1	1	1	1	1	1	1	1	3	1	1	1	1
370	1	0	3	4	2	1	2	1	1	1	3	2	3	3	1	2	3	3	2	1	2	1	1	1	1	3	1	2	2	1	3	2	1	1	1	1	1	1	2	1	1	1	1	1	2	2	2	3	2
371	0	0	4	3	1	3	3	1	2	1	1	3	2	1	2	3	4	1	1	1	3	3	1	2	1	4	1	3	3	1	1	2	1	1	1	1	1	2	2	1	1	1	1	1	1	3	3	2	3
372	1	1	4	2	2	2	2	1	2	1	2	2	1	1	3	2	2	1	2	1	3	3	2	5	1	3	3	3	2	1	1	2	1	2	2	1	1	1	2	1	2	2	1	1	2	2	2	2	2
373	1	0	4	2	1	1	3	1	1	1	1	1	1	1	1	1	2	1	1	1	2	1	1	1	1	1	1	1	1	1	1	1	1	1	1	1	1	1	1	1	1	1	1	1	1	1	1	1	1
374	0	0	3	4	3	4	4	4	2	4	3	4	5	4	2	4	5	5	5	2	5	4	2	5	3	5	1	5	4	2	2	4	2	4	3	1	1	1	4	1	1	1	2	2	5	4	5	2	5
375	0	0	3	4	3	2	4	2	2	1	3	3	2	2	4	5	2	2	1	1	2	1	1	2	1	2	3	3	2	3	2	5	2	4	3	2	1	1	3	3	2	5	1	4	2	2	4	2	1
376	1	0	3	3	4	4	2	3	1	2	2	3	2	3	3	2	2	2	2	2	3	1	2	4	1	4	2	3	2	1	1	3	3	3	2	1	2	2	2	1	3	3	1	2	2	2	1	2	2
377	0	0	4	3	1	3	1	1	1	1	1	1	1	1	1	1	1	1	1	1	5	1	1	3	1	1	1	1	1	1	1	1	2	1	1	1	1	1	1	1	1	1	1	1	1	1	1	2	1
378	0	1	1	1	1	1	1	1	1	1	1	1	1	1	1	4	1	1	3	1	5	1	1	1	1	1	1	1	1	1	1	1	1	1	1	1	1	1	1	1	1	1	1	1	5	1	1	1	1
379	1	1	4	3	2	2	2	2	1	1	2	1	2	1	1	1	2	1	2	1	3	1	1	3	1	4	2	2	2	1	1	2	1	3	1	1	1	1	1	1	1	2	1	1	1	2	1	1	1
380	0	0	3	2	2	2	2	2	3	1	1	3	2	2	1	1	2	2	2	2	4	2	2	2	2	2	2	1	1	1	1	1	1	1	1	1	1	1	1	1	1	1	1	1	1	1	1	1	1
381	0	1	4	1	2	1	1	1	2	1	2	1	1	1	2	1	1	1	1	1	1	2	1	4	1	3	1	3	1	1	1	2	2	3	3	1	1	1	3	1	2	3	1	1	3	1	1	1	1
382	0	0	4	2	3	2	2	2	1	1	1	3	1	1	2	3	2	3	2	1	2	1	1	3	1	3	1	2	3	2	1	2	1	2	2	1	2	1	2	1	1	2	1	1	2	3	2	2	2
383	0	1	3	1	1	1	1	1	1	1	3	2	1	2	2	1	2	2	4	4	4	4	2	3	1	2	1	1	4	1	1	1	1	1	1	1	1	1	1	1	1	1	1	1	1	4	1	1	1
384	1	1	4	3	2	1	1	1	3	1	1	2	2	2	1	1	2	2	3	1	2	1	1	2	1	2	2	1	2	1	1	1	1	1	1	1	1	1	2	1	1	1	1	1	2	2	2	1	1
385	1	0	3	2	1	1	1	1	2	1	1	1	1	1	1	1	1	1	1	1	1	1	3	3	1	1	1	1	1	1	1	2	1	2	3	1	1	1	1	1	1	1	1	1	1	1	1	1	1
386	0	0	1	1	1	3	3	1	1	1	1	3	1	1	3	3	1	4	1	1	2	1	1	3	2	5	1	1	2	1	1	1	1	1	1	1	1	1	2	1	1	1	1	1	1	2	1	2	1
387	0	0	3	3	2	2	2	3	3	1	3	3	1	1	3	4	1	1	2	1	4	2	1	4	2	3	2	1	2	1	1	3	1	1	1	1	1	1	2	1	2	1	1	1	2	1	1	2	1
388	0	0	4	3	2	1	3	3	3	3	3	2	3	2	2	2	4	1	1	2	3	3	4	3	1	5	2	2	3	1	1	1	2	1	1	1	1	1	1	1	1	1	1	3	1	4	1	1	3
389	0	0	4	2	2	2	2	2	3	2	3	2	4	1	1	4	5	1	2	1	3	2	1	5	1	5	2	1	4	1	1	1	1	1	1	1	1	2	1	1	1	1	1	1	4	4	2	2	5
390	1	1	1	2	2	3	2	2	2	1	2	3	4	1	2	3	4	1	2	2	3	2	2	2	1	3	2	2	3	1	2	2	2	2	1	1	1	1	2	1	2	1	2	1	4	2	3	2	2
391	1	0	3	2	2	2	2	2	2	2	2	2	2	2	2	2	2	2	2	2	3	2	2	3	2	3	2	2	2	1	1	2	1	1	1	1	1	1	1	1	1	1	1	1	2	2	2	2	2
392	1	0	3	2	2	2	3	2	2	2	2	2	2	2	2	2	2	4	3	2	3	2	3	2	2	3	2	2	2	2	2	2	2	2	2	2	2	2	2	2	2	2	2	2	2	2	2	2	2
393	0	0	5	2	2	4	3	1	2	1	2	3	1	2	2	2	3	2	2	1	4	2	1	3	1	3	1	2	3	1	1	1	2	3	2	1	1	1	1	1	1	3	1	3	2	2	2	3	1
394	0	0	5	2	2	3	2	2	2	1	2	3	1	2	2	1	1	1	1	1	1	2	3	3	2	3	2	2	2	2	2	1	1	1	2	2	2	1	1	1	1	2	2	1	1	1	1	1	1
395	0	1	4	2	2	1	1	1	2	1	3	3	2	2	3	3	3	1	2	2	5	1	1	3	1	2	1	2	2	1	1	1	1	1	1	1	1	1	1	1	1	1	1	1	1	2	2	3	3
396	0	1	3	2	1	2	2	1	1	3	3	2	3	1	2	1	4	3	2	2	4	2	1	3	1	3	1	1	4	1	2	2	1	1	1	1	1	1	1	1	2	1	2	1	2	4	3	2	2
397	0	0	1	2	2	2	2	4	1	1	1	1	1	1	3	1	1	3	3	3	5	4	1	1	1	1	2	1	1	1	1	1	1	1	1	1	1	1	1	1	1	1	1	1	1	1	1	1	1
398	0	0	4	2	4	3	3	2	3	2	3	3	3	2	3	4	3	2	2	2	3	3	4	5	2	5	5	5	4	2	3	2	2	4	4	2	4	3	5	2	4	4	3	4	4	4	5	3	4
399	0	0	1	4	3	2	2	2	3	2	3	2	2	1	3	2	2	2	4	1	5	3	1	3	2	5	2	2	2	1	2	1	1	2	2	1	1	1	2	1	2	3	1	1	2	2	1	3	2
400	0	1	3	1	1	2	1	1	1	1	1	1	1	1	2	2	2	1	1	1	2	2	1	2	1	2	1	1	2	2	1	1	1	1	2	2	1	1	1	1	1	1	1	1	2	2	2	2	1
401	1	1	5	2	3	2	2	3	2	1	1	2	2	1	2	1	2	3	3	1	4	1	1	1	1	2	1	2	1	1	1	1	1	1	3	2	1	1	1	1	2	1	2	1	1	2	1	2	1
402	1	1	2	4	1	1	2	2	2	3	3	1	3	1	2	2	3	1	2	2	3	1	1	2	1	2	2	1	1	1	1	1	1	1	1	1	1	1	1	1	1	1	1	1	2	1	2	2	3
403	0	0	1	3	2	2	2	4	4	2	4	2	2	1	4	4	4	5	3	1	5	3	1	2	1	3	1	1	4	3	2	2	1	2	3	2	1	1	2	1	2	3	2	2	3	4	1	1	2
404	0	1	4	2	2	2	3	2	2	1	2	2	2	1	3	3	2	1	2	1	3	1	1	3	2	4	1	1	3	1	2	1	1	1	1	1	1	1	1	1	1	1	2	1	4	3	1	2	2
405	1	0	3	2	2	2	2	3	1	1	2	3	3	3	3	3	3	2	2	1	3	2	1	3	3	2	2	3	3	1	1	1	1	1	1	1	1	1	2	1	1	2	1	1	3	2	2	2	2
406	1	0	3	1	3	1	1	1	3	1	1	1	1	1	2	1	1	2	2	1	4	1	1	3	2	3	1	1	1	1	1	1	1	1	1	1	1	1	2	1	1	1	1	1	2	1	1	1	1
407	0	1	4	1	1	1	1	1	2	1	1	1	2	1	2	2	2	1	1	1	2	1	1	1	1	2	1	3	1	1	1	2	1	1	1	1	1	1	1	1	1	1	1	1	1	1	1	1	1
408	1	1	3	2	3	2	2	3	3	1	2	4	4	1	5	3	3	1	5	2	5	2	2	3	2	3	3	2	2	1	1	1	1	1	1	1	1	1	1	2	1	1	1	1	3	2	2	1	2
409	1	0	4	2	3	2	2	2	2	1	2	2	3	2	2	1	3	3	4	2	4	4	1	2	2	2	1	1	2	1	2	1	1	3	2	1	1	1	1	1	1	2	1	1	2	3	1	3	2
410	1	0	3	2	2	1	1	4	3	1	1	1	1	1	3	2	2	4	2	1	2	4	1	5	2	5	1	1	5	1	1	1	3	4	2	2	1	1	1	1	1	5	5	1	1	4	1	1	1
411	1	0	3	1	1	1	1	1	1	1	1	1	1	1	1	1	1	1	1	1	1	1	1	2	1	1	1	1	1	1	1	1	1	1	1	1	1	1	1	1	1	1	1	1	1	1	1	2	1
412	1	0	3	2	2	2	2	1	3	1	2	2	1	1	1	1	1	1	1	1	3	1	1	3	1	2	1	1	1	2	2	2	1	2	2	2	1	1	1	1	1	1	1	1	1	2	2	1	1
413	0	0	3	5	4	3	3	4	3	4	5	5	5	1	5	5	5	3	3	3	4	4	1	4	4	5	4	5	5	2	2	4	3	4	3	2	2	1	3	2	3	4	2	2	3	4	3	2	3
414	0	0	3	3	2	3	2	2	3	1	1	4	2	1	3	4	3	1	3	2	3	3	3	3	2	2	1	2	2	1	1	2	1	3	2	1	1	1	2	1	1	2	1	2	3	2	3	2	2
415	1	0	5	4	2	2	2	4	4	2	3	3	3	3	2	2	2	2	4	2	5	3	1	4	1	3	1	3	2	3	3	2	2	2	2	3	2	1	1	1	1	1	1	1	1	1	1	1	2
416	1	0	4	2	3	2	3	1	2	1	3	1	1	1	2	2	3	5	4	3	5	3	2	4	3	5	1	3	3	1	1	1	2	1	2	1	2	1	2	1	2	1	2	1	3	2	1	3	2
417	0	0	4	2	1	2	2	1	1	2	3	3	1	1	2	1	1	2	2	2	2	1	1	2	1	2	1	3	1	1	1	1	1	1	1	1	1	1	1	1	1	1	1	1	1	1	1	2	1
418	1	0	3	3	2	2	2	1	4	1	2	2	1	4	3	2	4	4	5	5	5	3	4	5	1	5	2	1	2	1	2	1	1	2	2	3	2	4	2	1	1	1	1	2	1	2	1	2	1
419	0	0	3	5	2	2	3	2	2	1	4	4	1	1	3	3	2	3	2	1	3	1	1	5	2	4	1	1	1	2	1	1	2	2	3	1	1	1	2	1	1	3	1	1	3	2	3	2	2
420	1	1	4	3	3	2	3	3	4	1	3	3	2	1	2	2	4	2	2	1	4	1	2	4	1	3	2	3	3	1	1	2	1	3	1	1	1	1	1	1	3	3	1	2	3	3	2	2	3
421	0	1	3	3	2	3	4	1	2	3	2	4	1	1	2	2	3	2	2	1	2	2	3	4	1	3	1	1	2	1	1	2	1	2	2	1	1	1	2	1	1	2	2	1	2	2	1	1	2
422	0	0	3	2	1	2	1	2	2	1	1	1	3	1	1	4	2	1	1	1	3	1	2	2	1	2	4	1	1	2	1	1	2	3	3	1	1	1	1	1	2	3	1	1	2	1	1	1	2
423	1	1	1	4	2	4	1	1	1	1	1	1	1	1	1	3	3	1	3	1	5	4	1	2	1	1	1	1	1	4	1	1	4	1	1	4	1	1	1	1	1	1	1	1	1	1	1	1	1
424	1	1	1	1	2	1	1	1	1	1	1	1	2	1	2	1	4	1	2	1	2	1	1	4	1	2	1	1	1	1	1	1	2	1	1	1	1	1	1	2	2	1	1	1	2	1	2	2	1
425	1	0	4	1	1	1	1	1	2	1	1	1	1	1	1	1	1	1	3	1	5	1	2	2	1	1	1	1	1	1	1	1	1	1	1	1	1	1	1	1	1	1	1	1	1	1	1	1	1
426	1	0	5	1	3	3	4	1	2	1	4	1	1	1	1	1	2	5	5	1	5	3	1	1	1	1	1	1	1	1	1	1	1	1	1	1	1	1	1	1	1	1	1	1	1	1	1	1	1
427	1	0	4	1	1	1	1	1	1	1	1	1	1	1	2	3	2	1	2	1	5	2	1	4	1	4	1	1	1	1	1	1	1	1	1	1	1	1	1	1	1	1	1	1	2	1	1	2	2
428	0	0	4	5	1	3	2	2	1	1	1	3	3	2	3	4	3	2	2	2	4	2	2	3	1	3	1	1	2	1	1	1	1	2	1	1	1	1	2	2	1	2	1	3	4	3	3	2	4
429	0	0	3	3	3	4	2	2	1	3	5	5	5	4	3	3	3	5	4	1	5	3	1	5	2	5	5	5	5	3	3	5	2	2	5	4	2	1	1	1	1	5	5	1	3	5	5	2	5
430	0	0	3	3	2	4	2	3	1	1	2	3	2	1	3	3	2	1	1	3	4	3	2	2	1	3	1	2	4	1	2	2	1	2	1	1	1	1	2	1	1	1	2	1	3	4	1	1	2
431	1	1	4	2	1	1	1	1	1	1	1	1	1	1	2	3	3	1	3	1	5	3	2	3	1	1	1	1	1	1	1	1	1	1	1	1	1	1	1	1	1	1	1	1	3	1	1	1	3
432	1	1	1	5	4	5	3	1	1	1	1	3	1	1	2	3	3	1	4	1	5	3	2	3	1	2	1	1	1	1	1	1	1	1	1	1	1	1	1	1	5	1	1	1	4	1	1	1	4
433	1	0	3	4	2	4	2	1	1	1	1	2	1	1	2	1	1	2	2	1	4	2	1	4	1	1	1	1	1	1	1	1	2	1	1	1	1	1	1	1	3	1	1	1	2	1	1	1	1
434	0	0	3	3	2	2	2	2	2	1	1	4	1	1	4	2	2	1	3	1	5	2	1	4	1	4	2	2	2	1	1	1	3	2	2	1	1	1	2	1	2	2	2	1	1	1	1	1	2
435	0	1	4	2	3	3	3	1	2	1	2	3	2	2	3	3	3	2	2	2	3	2	3	3	2	4	3	2	3	2	2	2	2	2	3	2	2	2	2	2	2	2	2	2	2	2	1	2	2
436	0	1	5	3	2	2	2	2	2	3	2	4	1	2	2	3	3	1	1	1	4	2	3	2	2	3	1	1	2	1	1	1	1	2	2	1	1	1	2	1	2	2	1	2	2	2	2	2	2
437	0	0	1	1	2	1	1	1	1	1	1	1	1	1	2	3	3	1	3	1	5	1	1	1	1	2	1	1	1	1	1	1	1	2	1	1	1	1	1	1	1	2	1	2	1	1	1	1	1
438	0	0	4	3	2	3	3	2	1	2	2	2	3	1	3	2	3	1	3	2	4	3	3	3	1	3	1	1	3	2	2	1	3	2	3	2	1	1	1	1	2	1	1	1	2	3	2	2	2
439	0	0	3	2	2	2	1	1	3	1	1	2	3	1	2	3	3	1	1	1	3	1	2	3	1	2	1	1	2	1	1	1	1	1	2	1	1	1	2	1	2	1	1	2	2	2	2	2	2
440	0	0	3	3	3	2	3	2	1	2	2	2	2	1	2	1	1	2	1	1	3	1	1	3	2	5	5	3	2	3	3	2	1	2	3	3	1	1	1	1	4	2	1	2	2	1	1	2	2
441	0	0	3	3	1	2	2	1	1	2	2	1	1	1	3	1	1	2	3	1	4	2	1	4	2	4	1	1	1	2	1	1	2	3	3	2	2	1	1	1	1	3	2	1	1	1	1	1	1
442	0	1	3	3	3	4	1	1	2	1	1	2	2	1	2	1	2	2	2	1	3	2	1	2	1	2	1	1	2	1	1	1	1	1	1	1	1	1	1	1	1	1	1	1	1	2	1	1	1
443	0	0	3	3	4	3	4	4	2	1	1	4	2	1	2	3	2	1	4	2	3	1	3	5	1	3	1	1	3	2	4	3	1	4	4	3	1	2	2	2	1	3	1	2	3	3	2	3	1
444	1	0	1	5	2	2	2	1	1	1	1	1	2	1	1	3	1	1	2	1	3	1	1	1	1	2	1	1	1	1	1	1	1	1	1	1	1	1	1	1	1	1	1	1	3	1	1	1	1
445	1	1	3	3	2	2	2	2	2	2	2	2	2	2	2	4	2	2	2	2	3	2	3	4	2	3	2	2	2	1	2	2	1	2	1	1	1	1	1	1	2	2	1	1	3	2	2	2	2
446	1	1	4	2	2	1	1	1	1	1	1	2	2	1	1	1	2	1	1	1	2	1	1	1	1	1	1	1	1	1	1	1	1	1	1	1	1	1	1	1	1	1	1	1	1	1	1	1	1
447	0	0	3	3	4	4	3	3	3	2	3	3	3	2	2	4	5	4	2	1	5	3	1	3	1	4	2	2	4	2	2	1	2	1	1	1	2	1	1	1	3	1	1	1	1	4	1	4	2
448	0	1	4	1	1	1	1	1	1	1	2	3	1	5	2	1	3	1	1	1	3	1	1	5	1	4	1	4	1	1	1	1	1	1	1	1	1	1	1	1	1	1	1	1	2	1	1	1	1
449	0	1	3	2	2	3	1	1	1	1	2	1	1	1	3	2	3	1	1	1	3	2	1	3	1	2	1	1	4	1	1	1	1	1	3	1	1	2	1	1	1	1	1	3	2	4	1	1	1
450	0	0	3	3	2	1	2	2	2	1	3	3	1	1	2	1	1	1	2	1	3	1	1	3	1	4	1	1	2	2	1	1	1	2	1	1	1	1	2	1	2	1	1	1	1	2	1	1	1
451	0	0	3	4	3	3	3	2	2	1	2	2	3	1	3	3	3	2	2	1	5	1	1	2	1	3	2	1	2	1	1	1	1	1	2	1	1	1	2	2	3	2	3	2	2	2	3	2	1
452	1	0	1	4	3	4	3	2	2	2	1	3	2	1	2	2	2	2	3	2	4	2	1	1	1	3	2	1	2	1	1	1	1	1	1	1	1	1	1	1	1	1	1	1	2	2	1	1	1
453	0	0	1	3	5	3	2	5	1	1	1	4	2	1	5	1	2	2	5	1	5	5	2	4	1	5	1	3	4	4	4	5	5	4	5	1	2	1	2	1	3	1	3	2	2	4	2	2	1
454	0	0	3	3	2	2	4	3	2	3	2	2	2	1	4	5	1	1	1	2	3	2	2	5	4	4	4	2	3	2	3	1	3	5	3	1	4	2	4	2	5	3	1	5	3	1	3	5	4
455	1	0	4	3	4	3	2	1	1	1	1	2	2	1	3	2	2	2	1	1	3	1	3	2	1	2	1	1	2	1	1	1	1	2	1	1	1	1	2	1	1	1	1	1	2	1	1	2	1
456	0	0	3	2	3	2	2	3	2	1	2	3	2	1	3	2	2	1	2	1	2	2	1	2	1	4	1	1	2	1	1	1	1	1	1	1	1	1	1	1	1	1	2	1	1	2	1	2	1
457	0	0	1	2	1	1	1	1	1	1	1	1	1	1	1	1	2	2	1	1	2	1	1	1	1	1	1	1	2	1	1	1	1	1	1	1	1	1	1	1	1	1	1	1	1	2	1	1	1
458	0	0	4	3	2	3	2	3	2	1	2	3	3	1	2	3	3	2	2	1	3	3	3	2	1	2	1	1	3	2	2	1	1	1	2	1	1	1	1	1	1	1	1	1	2	3	1	2	2
459	1	0	4	3	4	4	2	2	3	2	3	2	3	2	3	3	3	2	4	1	3	2	2	3	1	5	4	1	2	2	3	1	1	3	1	1	2	1	1	1	1	2	1	1	2	2	2	2	2
460	0	0	4	2	3	2	4	2	3	2	3	4	3	2	3	3	2	3	2	3	2	3	3	4	2	3	4	3	3	3	2	3	4	4	3	3	2	3	3	4	4	3	3	2	3	3	2	2	2
461	0	1	3	2	3	4	1	1	1	2	3	2	2	2	2	3	2	1	1	1	5	2	2	5	1	4	3	2	5	3	4	3	4	4	5	2	2	2	3	3	4	4	5	4	3	4	3	2	3
462	1	0	1	2	2	3	2	3	4	3	4	4	4	4	4	2	4	5	5	4	5	5	4	3	2	5	2	3	3	4	3	2	3	3	3	3	4	4	3	2	4	3	4	2	4	3	5	3	2
463	1	1	5	1	1	1	3	1	1	1	1	1	1	1	1	1	1	1	3	1	3	2	1	4	2	3	2	1	1	1	1	1	1	1	2	1	1	1	1	1	2	1	1	1	1	1	1	1	1
464	1	1	4	2	1	1	1	1	1	1	1	2	2	1	2	3	2	1	1	1	2	1	1	2	1	3	2	2	2	1	2	2	1	1	1	1	1	1	2	1	1	1	1	1	1	1	1	1	1
465	1	0	4	1	1	1	1	2	1	1	1	3	1	2	4	3	3	3	2	1	2	2	3	3	1	3	1	2	3	1	1	2	1	1	1	1	1	1	1	1	1	1	1	1	2	2	1	2	1
466	1	0	3	3	1	2	2	2	3	1	1	1	1	1	3	2	1	2	2	2	4	2	2	2	2	4	2	2	2	1	1	1	2	1	2	1	1	1	1	1	1	1	1	1	1	1	1	1	1
467	0	0	4	2	1	2	3	1	2	1	1	1	1	2	2	2	2	3	2	1	2	4	1	3	1	2	1	4	1	1	1	1	1	1	1	1	1	1	1	1	1	1	1	1	1	1	1	1	1
468	1	0	3	2	3	1	2	1	1	1	1	1	2	1	2	3	2	1	3	1	4	1	1	2	1	2	1	2	1	1	1	1	1	1	1	1	1	1	1	1	1	1	1	1	3	1	1	2	1
469	1	0	4	2	4	1	1	2	1	1	1	1	1	1	1	1	3	1	1	1	3	1	4	2	1	1	1	1	1	1	1	1	1	1	1	1	1	1	1	1	1	1	1	1	2	1	1	1	1
470	0	0	2	3	2	3	2	1	2	3	3	4	3	2	2	1	4	1	2	3	2	2	1	2	2	3	4	4	2	2	2	2	3	3	1	1	1	1	3	1	3	1	1	2	3	2	1	1	1
471	0	0	4	2	2	2	2	1	1	1	3	3	4	2	2	4	3	1	1	1	3	1	1	1	1	3	2	1	2	1	1	1	1	1	1	1	1	2	1	1	1	1	1	3	2	3	2	2	3
472	1	0	3	4	2	3	1	2	1	1	2	2	1	1	2	2	2	4	3	1	4	1	1	2	1	3	1	1	2	2	1	1	1	1	1	1	1	1	1	2	2	1	1	1	1	2	1	2	1
473	1	0	4	2	2	2	2	2	2	2	2	2	2	2	2	2	2	2	2	2	3	2	3	2	1	3	2	1	2	2	2	2	2	2	2	2	2	2	2	3	2	2	1	3	3	2	2	3	2
474	1	1	3	2	3	3	2	1	2	1	2	3	2	1	2	1	3	2	4	2	3	2	1	2	2	4	2	1	1	2	4	1	2	1	2	2	1	1	1	1	1	1	1	1	1	1	1	1	1
475	0	1	3	2	2	2	2	3	2	2	2	4	2	1	1	2	2	1	2	2	2	2	1	2	1	4	2	1	3	2	2	2	1	2	2	2	2	2	3	2	2	2	2	1	2	3	3	2	3
476	1	0	3	2	3	2	4	1	4	2	3	2	2	2	2	2	4	1	4	1	5	4	1	5	1	4	1	4	2	4	4	5	2	2	5	4	1	1	1	1	2	5	1	2	3	2	1	2	1
477	1	0	3	3	3	2	2	3	1	1	2	1	1	2	3	2	1	3	2	2	4	3	2	2	1	4	2	2	3	1	1	1	1	2	1	1	1	1	2	1	1	2	1	2	3	3	1	1	1
478	1	0	4	3	3	2	3	2	2	1	2	3	2	1	2	2	2	2	3	2	3	2	2	4	2	5	1	2	3	2	2	1	1	2	1	1	2	1	1	1	2	2	2	1	2	3	2	3	2
479	1	0	4	2	2	2	2	2	3	2	2	2	2	2	2	2	2	2	3	2	3	2	1	2	2	3	2	2	2	2	3	3	2	2	2	2	1	1	2	2	2	2	2	2	2	2	2	2	2
480	0	0	3	3	1	1	3	3	1	1	2	4	1	3	2	1	2	2	1	1	3	1	1	3	1	4	2	2	1	1	1	1	1	3	2	1	1	1	2	1	2	3	1	1	1	1	1	1	1
481	0	0	3	3	4	3	2	2	1	1	2	3	2	1	2	2	3	2	3	2	4	3	2	2	1	3	1	1	3	1	1	1	1	1	1	1	1	1	1	1	1	1	1	1	2	3	2	2	2
482	1	0	5	3	2	2	2	1	2	2	1	3	3	1	1	1	3	2	3	1	3	3	1	1	1	3	1	1	1	1	1	2	1	1	1	1	1	1	1	1	1	1	1	1	1	1	1	1	1
483	1	0	2	2	2	2	3	3	3	1	2	3	2	1	2	2	3	1	3	1	3	1	1	2	1	4	3	1	3	1	1	1	1	2	1	1	1	1	1	1	1	1	1	2	2	2	2	3	2
484	0	0	4	4	2	1	1	1	5	2	1	2	4	1	2	3	4	1	2	2	4	1	1	2	1	2	1	1	3	1	1	1	1	1	1	1	1	2	2	1	1	1	1	2	2	3	2	3	2
485	0	1	2	3	2	3	3	2	2	1	2	3	3	1	2	3	4	1	2	1	4	2	1	2	1	3	2	2	5	2	2	2	1	3	3	2	1	1	2	1	3	3	1	2	2	4	1	2	3
486	1	0	5	1	2	1	1	4	4	1	1	4	3	1	4	1	1	4	1	1	1	3	1	3	2	1	1	1	1	3	1	1	1	2	1	1	1	1	2	1	1	1	2	1	1	1	1	1	1
487	1	0	2	2	3	2	2	1	3	2	4	4	3	1	2	3	3	2	2	2	3	2	1	1	2	5	1	1	3	1	1	1	2	2	2	1	1	1	1	1	2	2	2	1	2	2	1	2	2
488	1	0	3	2	2	2	2	2	2	1	2	1	1	1	4	4	3	2	2	1	4	2	1	5	3	4	2	2	2	3	1	1	1	1	2	2	1	1	1	1	1	1	1	1	3	2	1	1	2
489	0	0	3	3	3	2	2	2	2	3	4	3	5	1	3	4	4	3	2	1	4	3	3	3	1	5	2	3	4	2	2	1	2	3	2	1	1	1	3	1	3	3	1	2	3	4	3	3	5
490	0	0	4	1	1	1	1	1	1	1	1	1	1	1	1	1	1	1	1	1	1	1	1	1	1	1	1	1	1	1	1	1	1	1	1	1	1	1	1	1	1	1	1	1	1	1	1	1	1
491	1	0	4	3	3	4	4	4	1	1	1	3	1	1	2	1	2	1	2	1	3	4	1	1	1	3	1	1	3	1	2	1	1	2	1	1	1	1	1	1	1	2	1	1	2	2	1	3	1
492	0	0	4	1	2	1	3	3	1	1	1	2	1	1	4	2	1	2	2	1	2	3	4	4	1	2	1	2	1	1	1	2	1	3	1	1	1	1	3	2	1	2	1	3	1	1	2	1	1
493	1	0	3	1	2	2	3	1	2	1	1	2	1	1	2	1	1	1	4	1	4	1	1	1	1	1	1	1	1	1	1	1	1	1	1	1	1	1	1	1	1	1	1	1	2	1	1	1	1
494	1	0	3	3	2	3	2	3	3	1	1	2	1	1	2	2	3	3	4	1	3	1	1	3	2	3	2	2	1	2	2	2	3	2	1	2	2	1	2	1	4	2	3	2	2	1	1	2	1
495	1	0	3	2	4	4	2	3	1	1	2	2	2	2	3	2	2	2	3	2	4	2	2	3	2	4	2	2	3	2	2	2	2	1	2	2	3	2	3	2	2	2	2	1	4	3	2	2	2
496	0	0	4	3	3	3	3	2	3	1	2	3	4	1	1	3	3	3	3	1	4	1	1	5	1	5	1	1	5	1	1	2	1	1	1	1	1	1	1	1	1	1	1	1	3	5	1	1	3
497	0	0	3	3	4	1	2	3	2	1	1	2	2	1	1	3	2	1	1	1	3	1	2	4	1	2	1	1	2	1	1	1	1	3	2	1	2	1	1	1	1	2	1	2	2	3	1	3	3
498	0	0	4	1	2	2	1	1	2	1	1	1	2	2	2	1	3	2	1	1	3	1	1	1	1	4	1	1	4	1	1	1	1	2	2	1	1	1	1	1	1	1	2	1	1	3	1	1	1
499	0	1	4	2	2	2	2	2	3	1	2	2	2	1	2	2	2	1	1	1	4	1	1	3	1	3	1	1	2	2	2	1	1	1	2	1	1	1	1	1	1	1	1	1	1	2	1	1	1
500	0	0	3	2	2	2	2	2	2	1	1	3	2	1	3	1	1	1	2	1	3	1	2	2	1	3	1	2	2	1	1	1	1	2	1	1	1	1	1	1	1	1	1	1	1	1	1	1	1
501	0	0	3	2	2	3	2	2	1	1	2	2	2	1	2	2	4	1	1	1	3	2	1	3	1	3	3	1	1	1	1	1	1	1	1	1	1	1	1	1	1	1	1	1	2	1	1	3	1
502	0	1	3	3	2	3	1	3	2	1	1	3	3	2	2	3	3	1	2	2	4	1	3	3	1	3	1	1	2	2	1	1	1	2	2	1	1	1	1	1	2	2	1	1	2	2	1	2	2
503	0	1	3	1	2	1	1	1	1	1	3	1	4	1	3	2	4	1	1	1	5	3	1	3	1	1	1	1	2	1	1	1	1	3	3	1	1	1	1	2	1	2	1	1	1	3	1	2	1
504	0	0	3	3	4	2	4	2	3	2	2	3	2	2	2	3	2	1	3	1	3	1	1	4	2	4	3	5	3	2	2	5	2	4	3	3	2	2	2	1	2	3	2	1	1	4	2	2	2
505	0	0	3	3	2	4	3	3	2	1	2	1	1	1	2	1	1	3	1	1	2	3	2	4	1	5	1	1	3	1	1	2	4	3	4	2	1	2	1	2	3	2	3	4	2	3	1	4	1
506	0	0	3	3	4	2	2	3	3	5	3	2	5	1	2	2	5	1	3	1	4	3	1	2	1	5	2	1	2	1	5	1	1	1	1	1	1	1	2	1	3	1	4	1	3	2	1	1	4
507	1	0	4	3	3	3	3	2	2	2	3	2	2	2	3	2	3	2	2	2	4	3	2	3	2	4	3	2	3	2	2	2	2	2	2	2	2	2	2	2	2	2	2	2	4	3	2	2	2
508	0	1	1	2	4	2	3	3	2	4	2	2	4	2	2	3	4	2	4	2	4	3	2	3	2	4	3	1	2	4	3	2	2	4	4	4	2	2	2	1	4	4	2	2	2	2	2	2	3
509	1	0	3	1	2	3	2	2	2	1	1	1	1	1	2	2	1	1	1	1	3	1	1	2	1	2	1	1	1	1	1	1	3	1	1	1	1	1	1	1	1	1	1	1	2	2	1	2	1
510	1	1	1	2	2	1	1	1	1	1	2	1	1	1	1	2	2	1	1	1	1	2	1	3	1	3	1	1	1	1	1	1	1	1	1	1	1	1	1	1	1	1	1	1	1	1	1	2	1
511	1	0	5	2	3	2	2	1	2	1	1	2	2	1	2	2	4	3	2	3	3	2	1	4	1	3	3	3	2	1	1	4	1	2	2	1	1	1	1	1	1	2	1	1	1	2	1	2	1
512	1	0	4	2	2	2	1	2	1	3	2	3	3	1	4	4	3	3	4	1	5	4	2	3	2	4	1	1	2	2	1	1	3	3	1	2	1	1	3	2	1	2	2	1	2	2	2	2	2
513	0	1	4	3	2	2	2	1	1	1	3	2	2	2	1	2	3	1	1	1	3	2	1	3	1	4	2	1	2	2	1	1	1	3	2	1	1	1	1	1	2	3	2	2	2	2	2	2	2
514	0	1	3	2	2	2	3	1	2	1	2	2	2	3	2	2	2	2	1	2	2	2	1	3	2	2	1	1	3	1	1	1	1	2	1	1	1	1	2	1	1	2	2	2	3	3	3	1	2
515	0	0	3	4	3	2	3	2	2	2	1	2	3	3	3	3	2	2	2	2	4	2	3	2	1	4	2	2	4	2	1	2	1	2	2	1	1	1	2	1	3	2	2	1	2	4	2	2	2
516	1	0	3	1	2	1	1	1	1	1	1	3	2	3	2	2	2	2	1	1	3	2	3	4	1	4	1	2	1	1	1	2	1	1	1	1	1	1	2	1	1	1	1	1	1	2	1	2	1
517	0	1	1	3	2	2	1	1	1	1	1	2	2	1	2	2	2	3	1	1	3	1	1	1	2	2	1	1	2	1	1	1	1	1	1	1	1	1	1	1	1	1	1	1	2	2	1	1	1
518	1	0	3	2	2	2	2	2	2	2	3	2	2	1	3	3	3	2	2	2	2	3	1	1	1	2	1	1	1	1	3	1	1	1	1	1	1	1	1	1	1	1	1	1	2	1	1	3	1
519	0	0	1	1	1	2	2	1	2	2	2	2	3	1	2	2	3	1	3	1	4	2	1	2	1	2	1	2	2	1	1	2	2	1	2	1	1	1	3	1	1	2	1	1	2	2	2	1	2
520	0	1	4	4	4	4	4	2	2	2	5	5	5	2	2	5	5	2	2	2	5	2	1	5	1	4	4	1	5	1	1	1	1	4	3	2	2	1	1	1	4	2	2	2	1	5	2	1	3
521	1	0	3	3	2	2	2	1	1	1	2	1	1	1	1	2	1	2	1	1	2	1	1	2	1	2	1	1	2	2	2	1	1	1	2	1	1	1	1	1	1	2	1	1	1	2	1	1	1
522	0	0	3	3	3	2	2	1	2	1	4	3	1	1	2	3	1	1	2	1	4	1	1	1	1	3	1	1	1	1	1	1	1	2	1	1	1	1	1	1	1	1	1	1	1	1	1	2	1
523	0	1	3	1	1	2	1	3	1	1	1	1	1	1	1	1	2	1	1	1	2	1	2	1	1	1	1	1	3	1	1	1	1	1	1	1	2	1	1	1	1	1	1	1	3	3	2	1	1
524	0	0	4	1	3	3	2	1	3	2	2	1	3	1	1	4	4	1	1	1	3	2	1	3	1	4	1	2	4	1	1	2	1	2	3	1	1	1	1	1	1	1	1	1	3	4	2	1	2
525	0	0	3	4	3	2	3	3	3	2	2	2	2	2	3	2	3	3	2	2	5	2	1	2	1	3	1	3	2	2	2	2	3	3	4	2	1	1	4	1	2	2	2	2	3	2	2	2	2
526	1	0	3	2	3	3	2	1	3	1	1	2	2	1	1	1	2	1	2	1	3	2	1	5	1	2	1	1	2	1	1	1	1	1	1	1	1	1	1	1	1	1	1	1	2	2	1	1	1
527	0	0	3	2	2	2	2	2	2	2	2	2	2	2	2	3	2	1	1	1	2	1	2	2	1	2	1	1	3	1	1	1	1	1	1	1	1	1	1	1	1	1	1	1	3	3	1	1	1
528	0	0	3	3	1	1	1	2	2	1	1	1	2	1	3	3	3	3	1	1	4	2	2	1	2	2	1	2	2	1	1	1	1	2	1	1	1	1	1	1	1	2	1	1	2	3	1	2	2
529	1	0	3	3	2	2	2	3	1	1	1	2	3	2	3	2	4	1	2	2	3	2	2	2	2	2	2	2	3	1	1	2	1	2	2	1	1	1	1	1	2	1	1	1	2	2	1	2	2
530	0	1	3	4	3	3	3	3	2	1	4	4	4	2	3	3	4	2	2	2	3	3	4	4	2	4	4	3	4	2	1	2	3	3	3	2	3	2	2	1	3	4	1	2	4	4	3	3	3
531	0	0	4	1	2	2	1	1	1	1	1	2	1	1	2	2	2	1	1	1	2	1	3	3	1	2	1	2	4	1	1	1	2	2	2	1	1	1	2	1	2	2	1	2	2	4	1	1	1
532	1	0	4	1	3	4	1	1	1	1	4	1	1	2	1	1	1	3	1	1	3	1	1	3	1	4	1	1	1	1	1	1	1	1	1	1	1	1	1	1	1	1	1	1	3	1	1	1	1
533	1	0	4	3	2	2	3	1	2	2	1	2	1	2	2	2	1	2	3	1	3	1	4	3	1	3	3	3	1	1	2	1	2	2	1	1	1	1	1	1	1	3	1	1	3	1	1	2	2
534	1	0	3	3	5	4	3	2	2	1	3	4	5	1	2	4	4	2	5	1	5	2	1	5	1	5	1	1	2	1	1	1	1	1	3	1	1	1	1	1	4	2	2	1	4	2	2	1	2
535	1	0	5	3	3	2	3	2	3	4	2	4	4	4	3	4	4	2	2	2	5	3	3	4	2	5	2	4	2	2	1	5	2	3	2	1	1	1	3	1	2	2	3	1	1	3	1	1	2
536	1	0	3	2	2	2	1	1	3	1	1	2	3	1	1	2	2	3	4	1	4	2	3	3	1	3	4	1	2	1	1	1	1	1	1	1	1	1	1	1	1	1	1	1	3	2	1	3	1
537	1	0	4	4	3	4	3	2	1	1	2	4	1	1	1	1	1	1	3	2	3	2	4	3	1	1	1	4	1	1	1	5	1	3	3	1	1	1	4	1	2	2	1	1	1	1	2	2	1
538	0	0	3	4	1	1	1	1	1	1	1	1	1	1	2	1	1	3	3	3	4	1	1	3	1	3	1	1	2	1	1	1	1	1	1	1	1	1	1	2	1	1	1	1	1	2	1	2	1
539	0	0	4	3	1	3	1	3	1	1	1	3	3	1	3	3	3	1	1	1	4	3	1	3	1	3	1	1	3	1	1	1	1	1	3	1	1	1	1	1	3	1	1	1	3	3	1	1	1
540	0	0	3	3	3	4	2	4	2	1	4	3	2	2	2	3	3	2	2	2	3	2	2	4	1	3	2	3	4	2	2	3	2	2	3	2	2	1	2	2	2	2	4	1	3	4	4	1	2
541	1	0	1	2	4	3	1	1	2	1	3	2	1	1	4	2	2	1	2	1	3	2	5	3	2	2	1	1	3	1	1	1	1	1	2	1	1	1	1	1	2	1	1	1	1	1	1	3	2
542	0	1	3	2	2	3	3	4	1	1	1	3	2	1	2	4	3	1	2	1	4	3	3	3	1	2	1	3	3	1	1	3	2	2	1	1	1	1	1	1	1	1	1	1	2	3	2	1	1
543	0	0	4	2	4	3	3	1	3	5	3	5	3	3	2	4	3	1	1	1	2	2	2	3	2	3	2	3	2	2	2	2	2	3	3	2	4	3	3	3	3	4	2	2	2	2	3	3	4
544	0	0	3	1	4	2	2	3	1	2	1	4	3	2	2	3	3	3	2	3	3	2	1	4	3	3	2	3	3	1	1	3	1	3	1	1	2	1	3	1	2	2	1	2	2	3	1	3	2
545	0	0	4	3	3	3	2	1	3	2	2	2	3	1	2	3	3	1	1	1	4	2	2	4	1	4	2	3	2	2	1	3	3	2	2	2	2	1	1	1	1	2	1	2	1	2	3	4	3
546	0	1	4	2	2	2	2	2	1	1	2	2	2	1	3	4	2	2	2	1	3	3	2	4	2	2	2	3	5	2	2	3	1	3	2	2	1	1	3	1	1	1	1	2	4	5	2	1	2
547	0	0	4	3	2	3	5	1	3	1	3	2	2	1	3	3	2	1	5	1	4	3	1	4	1	4	1	1	1	3	1	2	1	3	3	3	1	1	1	1	1	2	1	5	5	2	1	4	2
548	0	1	4	3	2	2	1	5	2	1	1	1	5	1	2	2	5	1	1	1	4	2	4	4	1	5	3	1	5	2	1	1	1	1	3	1	1	2	1	1	1	2	1	1	3	5	1	1	2
549	0	0	4	2	3	2	2	1	2	1	2	4	3	1	4	4	4	2	2	1	3	1	1	3	1	2	1	3	3	2	1	1	2	2	2	3	1	1	3	1	2	3	1	1	3	3	3	1	2
550	0	1	1	5	5	3	3	2	5	5	4	4	4	1	2	5	5	5	5	1	4	3	2	4	4	4	2	3	3	2	1	2	3	2	3	3	2	1	2	1	2	2	1	1	4	2	2	2	3
551	0	1	4	2	2	2	2	2	1	1	2	2	1	1	2	3	3	2	1	1	3	1	1	3	1	2	1	1	1	1	1	1	1	1	1	1	1	1	1	1	1	1	1	1	3	1	2	2	1
552	0	0	3	1	1	1	1	1	1	1	1	1	3	1	2	1	3	4	1	1	4	1	1	1	1	2	1	1	1	1	1	1	1	1	1	1	1	1	1	1	1	1	1	1	1	1	1	1	1
553	0	1	4	2	2	1	4	1	2	1	2	2	2	2	2	2	2	1	3	2	3	4	1	3	2	2	2	3	2	1	1	3	2	1	2	1	1	1	1	1	1	1	2	1	1	1	1	1	1
554	0	0	3	2	3	3	3	4	2	1	3	3	2	1	3	3	2	1	1	3	5	4	1	4	1	3	1	2	2	1	1	2	2	3	2	1	1	1	2	3	1	3	1	2	2	3	1	3	1
555	0	1	4	4	4	4	3	3	3	2	3	3	3	3	3	3	3	3	3	2	4	3	2	4	2	3	2	3	2	2	3	3	2	3	4	3	3	2	3	2	3	3	3	4	3	2	2	2	2
556	0	0	4	3	2	2	2	2	3	5	4	3	3	3	2	4	4	3	3	2	3	2	2	3	1	3	1	2	3	2	1	1	2	2	2	2	1	1	2	1	1	2	1	2	3	3	2	3	3
557	0	1	5	2	3	3	2	1	2	2	3	2	2	1	1	2	3	1	3	1	4	2	1	3	1	3	1	2	2	1	1	2	2	2	3	1	1	1	2	1	3	2	1	1	2	2	2	2	2
558	1	1	4	4	4	4	4	1	3	1	4	3	4	1	4	4	4	3	2	2	4	5	4	1	4	5	2	3	2	1	1	2	1	2	2	1	1	1	1	1	2	3	1	1	3	1	1	4	3
559	1	0	4	3	3	3	2	1	1	1	1	1	3	1	1	1	4	1	4	1	4	1	2	3	1	3	1	1	1	1	1	1	1	1	1	1	1	1	1	1	1	1	1	1	1	1	1	1	1
560	0	0	3	3	3	3	3	3	3	2	1	2	3	3	3	3	3	3	3	3	4	3	3	3	3	3	3	3	4	3	3	3	3	3	3	2	2	2	1	1	2	2	1	1	1	4	1	1	2
561	0	0	3	3	2	1	5	1	3	1	2	4	1	1	4	1	1	4	1	2	3	1	1	5	1	4	1	2	1	1	1	1	1	5	1	1	1	1	1	1	1	5	1	1	1	1	1	1	1
562	0	0	3	1	1	1	1	1	2	1	1	1	3	1	2	2	3	1	1	1	2	2	1	3	2	2	1	2	2	1	1	1	1	1	2	1	1	1	2	1	3	2	1	1	2	2	1	2	1
563	1	0	3	2	2	2	2	1	1	1	2	1	1	1	1	1	1	1	1	1	2	1	1	3	1	3	1	1	1	1	1	1	1	1	1	1	1	1	1	1	1	1	2	1	1	1	1	2	1
564	1	1	4	2	3	2	2	1	2	2	2	2	2	1	2	2	4	2	5	1	5	3	1	3	1	2	1	1	3	1	1	1	1	1	1	1	2	1	2	1	1	1	1	2	2	3	2	2	2
565	1	0	5	3	3	3	3	2	3	1	3	1	4	1	1	4	4	5	2	1	4	1	1	4	1	5	1	1	1	1	1	1	1	1	1	1	1	1	1	1	1	1	1	1	4	1	1	1	4
566	0	0	4	3	3	4	2	2	3	2	3	2	2	2	2	2	1	3	2	2	3	1	1	2	1	4	3	2	3	3	2	2	2	3	3	2	3	1	2	1	2	2	1	1	1	3	1	1	2
567	0	1	4	1	1	1	3	3	1	1	2	3	1	1	3	3	3	2	2	1	3	2	1	3	2	3	1	1	2	1	1	2	1	2	2	1	1	1	2	1	1	1	1	1	1	2	1	2	2
568	0	0	3	1	1	3	2	1	1	1	1	1	1	1	1	1	1	1	3	1	3	1	3	4	1	3	1	1	1	1	2	1	1	1	1	1	1	1	1	1	1	1	3	1	1	1	1	1	1
569	0	0	3	2	2	2	2	2	3	1	1	1	3	1	2	3	3	1	2	1	2	2	1	2	1	2	1	3	3	1	2	2	2	2	2	1	1	1	1	1	1	1	1	2	1	3	2	2	2
570	1	0	1	2	2	4	3	2	1	1	2	3	1	1	2	2	2	4	4	1	5	3	1	4	1	3	2	1	1	1	1	2	1	1	1	1	1	1	1	1	1	1	1	1	2	1	1	2	1
571	1	0	3	3	4	2	2	2	3	1	2	2	2	1	3	1	2	4	4	2	4	2	2	3	1	4	3	2	4	1	2	1	1	1	2	1	3	1	2	1	2	1	1	1	3	4	3	2	1
572	1	1	4	3	3	2	2	1	1	1	1	3	1	1	1	1	1	2	1	1	2	1	1	3	1	2	1	1	1	2	1	2	1	2	2	3	1	1	1	1	1	2	1	1	1	1	1	1	1
573	0	0	4	1	1	2	2	1	3	1	2	1	2	1	3	2	2	1	1	2	3	2	2	4	1	3	4	2	2	4	4	2	1	2	5	4	1	1	1	1	1	2	1	1	2	2	1	1	1
574	0	0	3	3	2	2	2	3	2	1	2	2	2	2	2	4	4	1	2	1	3	1	3	4	1	2	1	3	3	1	1	2	1	1	1	1	1	1	1	1	1	1	1	1	1	3	1	1	1
575	0	0	3	3	2	2	4	1	1	1	2	3	2	1	2	3	3	2	1	1	4	2	1	3	1	3	2	1	3	1	1	2	1	3	2	1	1	1	1	1	1	3	2	1	1	3	1	2	2
576	0	0	3	3	3	3	3	3	1	1	1	1	1	1	1	2	2	1	3	1	3	1	1	3	1	2	1	1	2	1	1	1	1	2	1	1	1	1	1	1	1	1	1	1	2	2	1	1	1
577	0	1	3	2	2	3	4	2	2	1	2	3	4	2	2	3	4	2	3	3	4	2	1	3	1	2	1	2	3	2	2	1	3	3	2	1	1	1	1	1	1	4	2	3	3	3	2	3	2
578	0	0	4	2	3	3	4	2	2	1	2	2	2	1	2	2	2	1	1	1	3	2	1	3	1	2	2	2	1	1	1	1	1	1	1	1	1	1	1	1	2	1	1	1	2	1	1	2	1
579	0	0	3	1	1	1	1	1	2	3	2	3	2	1	2	3	2	1	3	1	3	1	1	2	1	3	2	1	3	1	2	1	1	2	1	1	1	1	1	1	1	2	1	1	2	3	3	1	2
580	1	0	4	2	3	4	2	3	1	1	2	3	2	1	2	2	3	2	2	1	3	2	3	3	1	4	1	1	1	2	1	1	1	3	1	3	1	1	1	1	1	1	1	1	1	1	1	2	1
581	1	0	5	4	2	3	2	2	1	1	3	2	2	1	3	3	3	3	2	1	4	2	2	2	1	3	1	1	1	3	3	1	2	1	1	1	1	1	2	2	1	1	1	1	2	1	1	2	2
582	0	0	3	2	2	2	3	2	1	1	3	1	1	1	3	1	2	2	2	1	2	1	1	3	1	3	1	1	3	1	1	2	1	1	2	1	1	1	1	1	1	3	1	1	2	2	2	2	1
583	1	0	3	2	3	2	1	1	1	1	1	1	1	1	1	1	2	1	3	1	5	1	1	1	1	2	1	1	3	1	1	1	1	2	1	1	1	1	1	1	1	2	1	1	1	3	1	1	1
584	0	0	3	2	2	2	3	2	2	2	2	3	2	2	3	3	2	2	2	3	2	2	2	4	1	2	2	3	4	1	1	2	1	2	1	1	1	3	2	1	1	2	1	3	3	2	2	3	3
585	0	0	4	3	3	2	2	2	2	2	4	2	4	2	2	2	3	2	1	2	3	3	2	3	2	4	2	2	2	3	2	2	2	2	2	2	3	3	2	2	3	2	4	2	2	3	3	3	2
586	0	0	4	3	2	2	2	2	3	1	2	1	4	1	2	4	4	5	2	2	4	1	1	4	1	2	2	2	2	2	2	2	2	2	2	1	1	1	1	1	1	2	1	1	3	2	1	3	4
587	0	0	4	2	2	3	2	2	2	1	2	3	2	1	2	2	2	1	1	1	3	2	2	3	1	4	1	1	4	1	1	1	1	1	1	1	1	1	1	1	1	1	1	2	1	3	1	2	2
588	0	1	3	3	2	4	2	1	4	4	1	3	1	2	2	1	1	3	1	1	2	1	1	4	1	5	1	2	2	1	1	3	2	1	1	2	1	1	4	1	1	1	1	2	1	1	1	1	2
589	0	0	1	2	3	2	2	2	1	1	2	1	2	1	2	2	2	1	1	1	3	1	2	1	1	2	1	2	2	1	1	1	1	1	1	1	1	1	1	1	1	1	1	1	2	1	1	1	1
590	0	0	3	4	2	1	3	2	1	3	1	3	2	1	1	3	2	5	3	1	4	2	1	2	1	4	1	3	2	1	1	4	1	1	2	1	1	1	1	1	3	1	1	1	3	2	1	1	1
591	0	0	3	3	2	1	2	2	3	1	2	1	3	3	2	4	4	1	1	1	2	1	1	5	1	5	1	1	3	1	1	1	1	1	1	1	1	1	1	1	1	1	1	1	2	3	1	1	3
592	0	1	4	4	2	2	3	3	3	4	3	3	3	1	2	3	4	1	2	2	4	1	1	3	1	4	1	1	4	1	1	1	1	3	1	1	1	1	2	1	1	2	1	3	2	4	2	2	3
593	0	1	4	2	2	3	2	2	3	2	2	2	2	2	2	3	2	2	2	3	3	2	3	4	1	3	2	4	2	2	2	3	2	3	3	2	1	1	3	1	2	2	2	3	3	2	3	3	2
594	0	0	1	4	2	2	2	2	3	1	2	2	1	1	1	3	3	1	1	1	4	1	3	3	1	2	1	1	3	1	1	1	3	1	1	1	1	1	1	1	2	1	1	1	3	3	2	1	1
595	1	0	4	2	1	2	1	1	1	1	2	2	1	1	1	2	2	1	2	1	2	2	1	2	1	2	1	1	1	1	1	1	1	1	1	1	1	1	1	1	1	1	1	1	1	1	1	1	1
596	0	0	3	4	1	2	1	1	1	1	2	3	3	1	1	1	3	2	2	1	3	2	1	3	2	3	1	1	2	1	1	1	2	1	1	2	1	1	1	1	1	1	1	1	2	3	1	3	3
597	0	1	3	1	1	3	2	2	2	2	3	2	4	1	3	1	4	4	1	1	3	2	1	1	1	2	3	1	2	2	2	1	1	2	1	2	2	1	2	1	3	1	2	1	1	2	2	3	3
598	0	1	4	3	4	2	2	1	1	1	3	1	2	1	1	1	3	4	2	1	4	3	1	2	1	3	1	1	3	1	2	1	1	1	1	1	1	1	1	1	2	1	1	1	3	2	1	1	1
599	0	0	3	4	1	2	3	2	1	2	2	4	4	1	2	4	4	3	2	1	3	3	1	4	1	3	2	3	4	1	1	2	2	1	1	1	1	1	1	1	1	1	1	1	3	3	1	2	3
600	0	0	3	2	2	2	2	2	1	1	1	2	1	1	2	1	2	4	2	1	2	2	1	3	1	3	1	1	3	1	1	1	1	2	2	1	1	1	2	1	1	1	1	1	1	2	1	2	2
601	0	0	4	1	1	2	1	1	1	1	1	1	2	1	1	2	2	2	1	1	2	3	1	2	1	2	1	1	2	1	1	2	1	1	1	1	1	1	1	1	1	1	1	1	1	2	2	2	2
602	0	0	3	3	3	2	2	2	4	1	3	2	2	1	3	3	3	1	2	1	3	2	1	2	1	2	1	2	3	1	1	2	1	1	1	1	1	2	1	1	1	1	1	1	1	3	2	2	2
603	1	0	2	3	2	2	2	3	2	1	3	4	3	2	2	2	2	1	3	1	3	1	2	3	1	3	2	2	4	2	2	2	3	3	2	2	2	1	2	1	2	1	1	2	1	5	2	3	4
604	0	0	3	2	2	2	3	3	2	3	4	4	3	1	2	3	3	1	4	1	3	3	2	4	1	3	2	4	2	4	4	3	2	5	3	2	3	1	3	1	2	5	2	2	3	2	2	2	2
605	1	0	4	2	2	2	2	3	2	2	2	1	1	1	3	2	2	1	1	1	4	2	1	1	1	1	1	2	2	1	1	1	2	3	1	1	1	1	1	1	1	2	1	1	1	1	1	2	1
606	1	0	4	3	2	3	3	2	1	1	4	2	1	1	1	1	1	1	3	1	3	1	1	1	1	4	2	1	1	1	1	1	1	3	3	1	1	1	1	1	1	1	1	1	1	1	1	1	1
607	1	0	4	3	3	2	2	3	3	3	2	3	1	3	2	1	2	2	4	3	4	2	2	3	2	1	2	2	2	2	2	2	2	2	2	2	2	2	2	2	2	2	2	2	2	2	2	2	2
608	1	0	3	3	2	2	1	2	4	1	1	4	3	1	2	2	3	1	1	1	4	3	1	2	1	3	1	1	1	1	2	1	1	1	2	1	1	1	1	1	1	1	1	1	1	1	1	1	1
609	1	1	3	2	4	3	1	4	5	1	2	4	5	1	3	5	5	1	3	1	4	1	1	1	3	2	1	1	1	2	1	1	1	2	2	1	1	1	1	1	2	2	4	1	5	1	1	1	3
610	0	0	3	2	1	1	2	1	2	1	2	2	2	2	3	2	2	1	1	1	2	2	1	2	1	3	2	1	1	2	2	3	3	3	1	1	1	1	1	1	1	3	1	1	1	1	1	2	2
611	0	1	5	2	1	1	2	1	3	1	3	1	5	1	1	5	5	1	4	1	3	3	3	4	1	2	1	1	5	1	1	1	1	1	2	2	1	1	1	1	1	2	3	1	2	5	4	1	4
612	0	1	4	3	2	3	2	1	2	1	1	2	2	1	1	4	2	1	2	1	3	1	1	3	1	2	1	2	2	1	1	1	1	1	1	1	2	1	1	1	1	1	1	1	2	1	2	2	2
613	1	0	4	3	2	2	1	3	1	2	3	3	3	1	2	3	3	2	4	1	4	1	3	2	1	4	1	1	2	1	2	1	1	1	2	2	1	2	2	1	2	1	4	2	2	2	1	2	2
614	0	1	3	1	2	2	3	4	3	3	2	2	3	1	3	5	4	1	1	1	5	2	1	4	1	4	3	1	4	1	1	2	1	2	3	1	1	1	2	1	1	1	1	1	3	4	1	1	4
615	0	1	4	1	2	2	3	1	2	1	3	2	3	1	1	4	2	1	1	1	5	1	1	4	2	4	1	1	3	1	1	1	1	4	3	1	2	2	3	1	2	4	1	1	2	3	3	4	3
616	1	0	4	2	2	2	3	3	3	2	2	2	2	2	2	3	3	1	3	2	4	3	2	3	1	3	1	1	2	2	2	2	1	3	3	1	2	1	2	1	1	3	1	1	2	2	2	3	1
617	0	0	3	2	2	3	2	3	2	1	3	2	1	1	2	3	3	1	2	1	4	1	1	3	1	3	2	1	3	2	1	2	2	2	1	1	1	1	1	2	1	2	1	1	2	2	1	3	3
618	1	0	4	2	2	3	3	1	1	1	1	3	2	1	3	3	2	1	3	1	2	2	1	5	3	4	1	2	1	1	1	1	1	2	1	1	1	1	2	1	1	2	1	1	2	1	1	1	2
619	0	0	3	3	2	4	3	3	2	1	2	3	3	2	3	2	1	4	3	1	2	2	2	3	2	4	2	2	2	3	2	2	3	2	3	2	1	1	1	1	2	2	2	2	3	2	2	2	2
620	0	1	4	3	3	2	3	2	4	2	3	3	4	2	3	2	3	4	1	1	3	2	2	3	1	3	2	3	1	2	3	2	1	1	1	2	1	1	1	1	1	2	2	2	3	1	1	2	3
621	1	0	4	2	2	3	2	4	3	2	2	2	3	2	2	2	4	2	2	2	3	2	2	3	3	3	2	2	3	2	2	2	2	2	2	2	1	1	1	2	1	1	2	2	3	3	3	2	3
622	1	1	4	3	3	2	1	3	3	1	1	2	3	1	2	1	2	1	2	1	3	2	3	3	1	2	1	2	2	1	1	1	2	2	1	1	1	1	3	1	1	1	1	1	1	3	1	3	1
623	0	1	4	2	2	3	2	2	3	2	4	4	3	2	4	4	4	1	3	1	4	1	1	4	1	3	1	1	2	2	2	2	1	2	1	1	1	1	2	1	1	2	2	1	2	2	1	2	2
624	1	0	3	3	3	4	2	2	2	1	2	2	3	3	2	2	4	1	2	1	2	3	2	3	1	3	2	2	3	3	2	1	2	2	3	3	1	1	3	1	3	2	3	3	3	2	1	2	2
625	0	0	5	1	3	1	1	2	2	2	2	3	4	1	2	4	4	3	3	1	3	3	2	5	1	4	1	4	4	1	2	3	2	2	3	2	2	2	4	2	3	1	1	5	5	4	5	4	5
626	1	1	4	2	2	2	2	1	2	1	1	1	1	1	1	1	1	1	2	1	2	1	1	2	1	1	1	1	1	1	1	1	1	1	1	1	1	1	1	1	1	1	1	1	2	1	1	1	1
627	0	0	3	2	2	1	3	2	2	1	2	1	2	1	2	2	3	2	1	2	3	2	1	3	1	3	3	2	3	1	1	1	1	1	2	1	1	1	1	1	1	1	1	1	2	3	2	2	1
628	0	0	5	3	2	2	2	1	2	1	4	4	3	4	3	3	3	1	1	2	3	3	1	4	2	4	2	2	1	2	2	1	1	3	2	1	1	1	1	1	1	2	1	2	3	1	1	1	1
629	1	0	3	3	2	1	2	3	2	1	2	2	3	1	1	2	2	3	2	1	3	1	1	1	1	3	1	2	2	1	1	2	1	2	2	1	1	2	3	1	2	1	2	1	2	2	2	2	2
630	0	0	4	1	2	3	2	3	1	1	1	4	2	2	3	2	1	1	2	1	3	3	1	3	1	3	1	1	1	1	1	2	1	1	1	1	1	1	1	1	1	1	2	1	2	2	1	3	2
631	1	0	4	2	2	2	2	2	3	1	1	1	3	1	2	2	2	1	2	2	2	2	1	1	1	1	1	1	1	1	1	1	1	2	1	1	1	1	1	1	1	3	1	1	2	1	1	1	1
632	0	0	5	1	1	1	1	1	2	1	1	2	1	1	1	1	1	1	1	1	3	1	1	3	1	2	1	1	1	1	1	1	1	2	2	1	1	1	1	1	1	1	1	1	1	1	1	1	1
633	0	0	1	3	3	3	3	3	2	1	1	3	3	1	2	3	3	2	2	2	3	2	1	4	1	4	2	3	2	2	2	4	1	4	3	1	1	1	3	1	2	3	1	2	1	2	1	2	1
634	0	1	2	2	1	3	3	3	2	1	4	4	3	1	3	4	4	1	1	2	4	3	2	5	1	3	1	3	2	1	1	3	3	4	3	1	1	1	2	1	1	4	2	2	4	2	1	3	2
635	1	0	4	2	2	2	1	1	1	1	2	2	1	1	1	1	1	1	1	1	1	1	1	1	2	1	1	1	1	1	1	1	1	1	1	2	1	1	1	1	1	1	1	1	1	1	1	1	1
636	1	0	3	1	1	1	1	1	1	1	1	1	1	3	2	1	1	1	1	1	2	1	1	2	1	3	2	3	2	2	1	1	1	1	1	1	1	2	1	1	1	1	1	1	2	2	1	2	1
637	0	0	3	3	4	3	2	2	2	1	2	2	3	2	2	2	3	2	2	2	4	2	1	1	1	2	2	3	2	1	1	2	3	2	2	2	2	1	2	1	3	2	2	2	3	3	2	2	2
638	1	0	3	1	1	1	1	1	1	1	1	1	1	1	1	1	1	1	1	1	1	1	1	1	1	1	1	1	1	1	1	1	1	1	1	1	1	3	1	2	1	1	2	2	1	2	1	1	1
639	0	1	3	1	1	1	1	1	1	1	1	1	2	1	1	4	3	1	1	1	4	1	1	1	1	2	1	1	2	1	1	1	1	1	1	1	1	1	1	1	1	1	1	1	5	1	1	1	2
640	0	0	3	3	2	2	2	1	1	2	1	1	2	1	2	3	2	3	1	1	2	2	1	4	1	2	1	2	1	1	1	2	1	2	1	1	1	1	1	1	1	1	1	1	2	1	1	1	1
641	0	0	1	2	3	2	2	2	1	1	1	3	2	2	2	2	2	2	2	1	2	1	1	2	1	3	2	1	3	1	3	1	1	1	2	1	1	1	1	1	1	1	1	1	2	3	1	2	2
642	0	0	3	2	2	1	1	2	2	1	1	2	3	1	3	4	4	2	1	1	2	2	1	2	1	2	1	1	4	1	1	1	1	1	1	1	1	1	1	1	2	2	1	1	1	4	4	1	4
643	0	0	4	4	3	2	2	2	2	2	2	2	3	2	2	4	3	2	2	2	3	2	1	2	1	3	2	2	2	2	2	2	2	2	2	2	1	1	1	1	1	1	1	1	3	2	3	2	3
644	1	1	4	2	3	3	1	1	1	1	1	1	1	1	1	1	3	1	1	1	3	1	1	1	1	3	1	3	1	1	1	1	1	1	1	1	1	1	1	1	1	1	1	1	3	1	1	1	1
645	0	1	4	3	3	2	3	2	1	1	1	2	2	2	3	1	2	2	2	1	3	2	1	3	2	2	2	3	3	2	2	2	1	2	2	1	2	1	2	1	2	2	1	1	2	2	1	2	2
646	1	0	3	2	2	4	1	2	1	2	2	4	2	2	1	2	3	5	4	1	5	2	2	5	1	2	1	1	2	1	2	2	2	2	2	1	1	1	1	1	1	2	2	1	3	2	1	2	2
647	0	1	1	4	2	2	2	3	2	3	3	2	2	1	2	1	2	1	2	1	4	1	2	3	1	2	2	2	3	1	2	2	1	1	2	2	1	1	1	1	2	1	1	2	1	2	2	1	2
648	1	1	4	2	2	2	2	2	2	1	2	3	2	1	2	2	2	3	3	1	3	3	2	2	1	2	2	1	3	2	2	1	2	2	1	1	1	1	1	1	1	1	1	2	2	2	2	2	2
649	1	0	3	4	4	2	2	2	1	3	4	3	3	1	4	5	4	2	3	1	4	4	2	2	1	3	2	2	2	3	2	2	1	2	3	2	1	1	2	1	2	2	1	1	3	2	1	4	3
650	0	0	3	3	2	3	2	2	3	1	2	3	3	1	3	2	3	2	2	1	4	2	2	2	2	3	2	1	2	1	1	1	1	1	1	1	1	1	1	1	1	1	1	1	3	2	1	3	2
651	0	0	3	2	2	3	2	3	3	2	2	3	2	2	3	2	2	2	2	3	4	4	2	4	3	4	2	2	3	2	2	2	2	3	3	2	2	2	2	2	2	2	3	2	2	3	3	3	3
652	0	0	3	3	2	2	1	1	1	1	1	2	1	1	3	1	2	1	1	1	3	3	2	1	2	2	1	2	2	1	1	1	1	1	2	1	1	1	1	1	2	1	1	1	1	2	1	2	1
653	0	0	3	2	2	2	3	2	1	2	3	4	2	3	3	3	3	5	2	2	3	2	2	1	2	3	3	3	3	2	2	3	2	3	2	2	2	1	2	1	2	2	2	2	3	3	2	1	2
654	1	1	3	2	2	1	1	1	2	1	1	1	2	1	1	2	2	2	1	1	2	2	1	2	1	4	2	2	1	1	1	1	1	2	1	1	1	1	1	1	1	1	1	1	2	1	1	2	2
655	0	0	2	2	3	2	3	3	2	3	3	3	2	1	4	3	3	2	2	1	3	2	2	3	3	3	1	3	3	1	1	2	1	1	2	1	1	1	1	1	2	2	1	1	2	2	3	1	3
656	0	0	3	2	2	3	2	2	1	1	3	1	1	1	2	1	1	2	1	1	4	3	1	3	1	4	3	1	2	1	1	1	1	2	1	1	1	1	1	1	2	3	1	1	1	1	1	1	1
657	0	0	3	3	4	4	2	2	1	1	4	3	3	2	2	4	4	1	2	2	5	2	2	3	2	3	2	2	5	1	2	3	2	3	4	2	1	1	3	2	3	3	2	2	2	5	3	2	4
658	0	0	4	2	1	2	2	2	1	1	1	3	1	1	2	1	1	3	1	1	3	3	1	2	1	2	2	1	1	1	1	2	1	2	1	1	1	1	1	2	1	2	1	2	1	1	1	1	1
659	1	1	3	1	2	1	1	2	1	1	3	3	2	1	2	4	4	1	4	2	4	1	2	2	1	2	1	1	2	1	1	2	1	1	1	1	1	1	2	1	1	1	1	1	4	2	2	2	4
660	1	0	4	3	3	2	2	2	3	1	2	1	2	1	2	3	4	1	1	1	1	1	1	2	1	2	1	1	2	1	1	1	1	1	1	1	1	1	1	1	1	1	1	1	3	2	3	2	2
661	1	0	1	3	2	2	2	4	1	1	1	2	1	1	2	1	1	1	3	1	2	3	2	4	1	4	1	4	1	1	1	3	1	1	1	1	1	1	1	1	1	2	1	1	2	1	1	1	1
662	1	0	3	2	2	1	1	3	1	3	4	4	2	1	4	1	2	1	1	1	3	3	2	5	1	4	1	1	2	2	3	1	4	3	1	1	1	1	1	1	1	3	1	1	4	2	1	2	2
663	1	1	4	3	2	2	3	2	3	3	3	2	2	1	1	2	2	2	3	1	4	4	1	2	2	3	2	3	2	3	3	3	2	2	2	2	1	2	1	1	3	2	2	1	2	1	1	2	2
664	1	0	2	2	1	1	2	1	1	1	1	5	1	1	1	1	1	1	1	2	4	1	1	3	1	1	1	1	1	2	1	1	2	2	1	1	1	1	1	1	1	1	1	1	1	1	1	2	1
665	0	1	4	1	1	3	2	1	2	1	1	1	1	1	2	2	1	2	1	1	2	1	1	2	2	3	2	1	3	1	1	1	1	1	1	1	1	1	1	2	1	1	1	1	1	1	1	1	1
666	1	1	5	1	4	2	2	2	1	1	1	3	3	1	2	2	3	3	4	1	2	2	1	1	1	1	1	2	3	1	1	2	1	2	3	1	1	1	1	1	1	1	1	1	1	3	1	1	1
667	0	0	4	3	2	2	2	1	2	1	3	3	1	1	2	2	2	1	2	1	2	2	1	4	1	3	1	2	1	1	1	1	1	1	2	1	1	1	1	1	1	1	1	2	2	1	1	2	1
668	0	0	3	1	2	2	2	3	1	1	1	3	2	1	2	3	2	2	3	1	2	1	1	3	1	3	1	1	1	1	1	2	1	2	1	1	1	1	2	2	1	1	1	1	2	1	1	1	2
669	0	0	3	2	1	2	1	1	2	1	1	2	3	1	2	1	3	2	1	1	3	1	2	2	2	3	1	1	1	2	1	1	1	1	2	1	1	2	1	1	1	1	1	1	1	1	1	1	1
670	0	1	3	1	1	2	2	1	2	1	3	1	2	1	2	3	3	3	2	1	3	2	3	3	1	3	1	2	3	1	1	2	2	1	2	1	1	1	2	1	1	1	1	1	2	3	1	1	2
671	1	0	4	3	2	1	3	2	1	1	2	2	1	1	2	1	4	2	2	1	4	3	1	1	1	3	1	2	1	1	1	1	1	2	1	1	1	1	1	1	1	1	1	1	1	1	1	1	2
672	1	1	4	3	3	2	2	4	3	2	1	3	3	1	1	3	2	4	3	1	2	2	1	3	1	3	2	2	1	1	1	1	1	1	1	1	1	1	1	1	1	1	2	1	3	1	2	1	2
673	1	0	4	2	2	4	3	4	3	2	5	2	3	2	2	3	3	2	4	3	4	2	2	3	1	3	2	3	2	2	3	2	2	3	4	2	2	1	2	1	2	3	2	1	3	3	2	2	2
674	0	0	3	2	4	4	4	4	2	4	4	4	3	5	5	5	3	4	3	4	2	4	1	4	2	4	2	2	3	1	1	2	2	1	1	1	1	1	2	1	2	1	1	3	2	2	3	1	1
675	0	0	4	3	2	4	1	1	1	1	2	2	3	1	2	1	3	1	2	1	4	1	1	2	1	3	3	2	4	1	1	1	1	1	1	1	1	1	1	1	1	2	1	1	1	3	1	1	2
676	0	0	5	4	2	2	3	2	3	2	3	2	2	1	2	3	2	1	3	1	4	2	3	3	1	3	2	3	2	1	2	1	1	1	1	1	1	1	1	1	1	2	3	1	2	2	2	1	2
677	1	0	3	3	2	2	3	2	3	2	2	2	3	1	2	3	4	1	2	2	3	3	4	3	1	4	3	3	3	3	2	3	3	3	2	2	2	3	2	2	2	2	3	2	2	3	2	3	3
678	1	1	1	3	4	3	2	3	1	3	4	5	3	2	2	3	4	3	3	2	5	4	2	4	1	3	5	3	3	1	1	3	3	3	3	1	1	1	2	1	1	3	1	1	3	3	1	2	1
679	1	0	4	3	2	2	1	1	3	2	1	3	2	1	2	3	2	2	4	1	3	1	1	3	2	1	2	2	2	1	2	3	3	2	3	2	1	2	3	2	3	1	1	3	3	2	2	2	2
680	1	1	4	3	4	1	4	1	2	1	2	2	4	2	2	2	5	5	2	1	4	3	1	4	1	2	5	2	1	1	1	2	1	2	1	2	1	1	2	1	1	1	2	2	1	1	2	3	2
681	0	1	1	3	4	3	3	4	2	4	2	4	3	3	2	3	3	1	1	1	3	2	1	3	2	3	2	3	2	2	1	2	2	2	2	2	4	2	1	1	2	2	1	1	3	2	2	2	2
682	0	1	4	1	1	2	2	2	2	2	2	3	2	1	2	1	2	2	1	2	2	3	1	3	1	3	1	3	2	1	2	3	1	1	1	1	1	1	1	1	1	1	1	1	2	2	2	2	2
683	0	1	4	3	3	2	2	2	3	2	2	3	2	3	2	2	2	2	2	1	3	3	2	4	2	4	4	4	2	2	3	3	4	3	3	3	2	2	3	2	2	2	1	2	2	2	2	1	2
684	0	1	1	2	5	2	1	1	1	1	1	4	1	1	3	4	4	1	1	1	4	1	4	2	1	2	1	5	3	3	1	5	1	5	5	1	3	1	1	1	1	5	1	1	3	3	1	1	2
685	0	0	3	3	4	2	3	1	1	1	1	2	2	1	2	1	3	2	2	1	5	2	3	5	2	3	1	2	1	3	1	4	1	3	2	1	1	1	1	1	1	1	1	1	1	1	1	3	2
686	1	0	3	3	1	3	2	1	3	3	4	4	2	2	4	1	3	3	5	1	5	3	1	4	1	5	1	1	4	1	1	3	2	1	1	1	1	1	2	1	1	1	3	3	1	3	1	2	1
687	0	0	3	5	5	4	5	5	5	4	4	5	5	5	4	5	5	3	3	3	5	2	5	4	1	5	5	5	5	3	4	4	3	3	3	3	3	5	2	3	4	4	1	5	5	5	4	2	3
688	0	0	3	1	1	2	1	1	1	1	2	2	1	1	2	1	4	1	1	1	2	1	2	3	1	3	1	1	2	1	1	1	1	1	2	1	1	1	1	1	1	1	1	1	2	2	1	2	1
689	0	0	3	2	2	2	2	2	3	2	2	3	2	2	2	1	3	2	2	1	3	2	1	2	1	3	2	3	2	2	1	3	1	1	2	1	1	1	1	1	1	1	1	1	1	2	1	1	1
690	1	1	3	2	2	2	1	1	1	1	1	1	2	1	1	1	3	1	3	1	4	1	1	2	1	1	1	2	3	1	1	1	1	1	1	1	1	1	1	1	1	1	1	1	1	2	1	1	1
691	0	1	3	3	3	2	1	1	1	1	2	2	2	1	2	1	2	1	2	1	3	1	1	3	1	4	1	3	2	1	1	1	1	1	1	1	1	1	1	1	2	1	1	1	2	1	1	2	1
692	0	0	4	3	2	4	3	4	1	1	4	4	4	2	2	3	4	2	2	1	4	1	1	3	1	3	3	3	4	2	3	3	3	4	4	3	1	2	3	4	3	4	1	1	3	4	4	2	3
693	0	0	4	1	1	1	1	2	1	1	1	3	1	1	1	1	1	1	1	1	3	1	3	3	1	4	1	2	2	1	1	1	1	1	1	1	1	1	1	1	1	1	1	1	1	2	2	1	2
694	0	1	4	1	3	2	2	2	2	1	3	1	2	1	1	1	3	1	2	1	1	2	1	1	1	2	1	1	1	1	1	1	2	1	1	1	1	1	1	1	1	1	2	1	2	1	1	1	1
695	0	0	4	3	3	3	4	3	1	2	2	1	2	1	3	4	2	4	2	4	4	3	5	3	2	3	2	1	2	1	1	3	2	3	4	1	1	1	2	1	2	3	2	1	2	2	1	2	3
696	0	1	3	3	3	2	2	1	2	2	2	2	3	1	2	4	5	1	2	1	4	2	2	3	1	1	3	2	4	2	1	2	1	2	1	2	1	1	2	1	2	2	1	1	2	4	2	1	2
697	0	1	4	2	4	2	2	1	1	1	3	3	3	1	2	4	5	1	3	2	4	2	2	3	1	3	1	1	2	1	1	1	1	2	2	1	2	2	2	2	2	2	1	1	2	3	2	2	3
698	0	1	3	2	3	3	2	2	3	1	2	3	3	3	3	4	3	3	2	1	2	2	1	3	2	2	2	3	4	1	1	1	1	1	1	1	2	1	2	1	1	1	1	1	3	3	3	2	2
699	1	0	1	3	3	2	2	1	3	1	1	1	3	1	1	2	3	1	2	1	4	3	4	3	2	2	1	2	1	1	1	1	1	1	2	1	1	1	1	1	2	3	1	1	1	1	1	3	2
700	0	0	3	2	1	2	4	2	1	1	2	1	1	1	1	1	3	1	1	1	4	3	2	3	1	3	1	3	3	3	3	2	1	3	2	1	1	1	1	1	1	3	1	1	1	3	1	1	1
701	0	1	4	3	3	1	3	1	1	1	3	3	3	2	3	2	3	4	1	1	3	3	1	3	1	3	1	3	4	1	1	1	1	1	3	1	1	1	1	1	3	1	1	1	1	3	1	3	1
702	0	0	4	1	2	1	1	1	2	1	1	1	1	1	1	1	1	1	1	1	4	1	1	1	1	1	1	1	2	1	1	1	1	1	1	1	1	1	1	1	1	1	1	1	1	1	1	1	1
703	0	1	4	3	2	3	3	4	3	1	3	2	3	2	3	2	2	2	2	2	2	3	2	2	2	4	2	2	3	1	1	2	3	2	2	2	2	1	2	1	2	2	2	2	2	3	3	3	2
704	0	1	3	2	3	2	2	2	3	2	3	2	3	2	3	3	4	5	3	2	4	2	1	4	2	4	2	2	4	2	2	2	2	3	2	2	1	1	2	2	2	2	1	2	3	4	3	2	3
705	0	0	4	3	4	4	2	3	5	4	2	1	4	1	3	5	4	1	1	1	4	3	4	3	1	4	2	2	3	5	4	2	4	3	3	3	2	1	3	2	3	4	3	3	5	3	2	1	4
706	0	0	3	1	1	1	1	1	2	3	4	2	1	2	3	3	3	2	1	1	2	3	3	4	1	4	1	3	4	3	1	4	1	3	1	2	1	1	1	1	1	2	2	3	3	4	3	2	2
707	0	1	4	2	1	1	2	3	3	1	4	1	5	1	1	1	4	1	1	1	3	1	2	3	1	2	1	1	1	1	1	1	1	1	1	1	1	1	1	1	1	1	1	1	1	1	1	1	1
708	0	0	4	2	2	3	3	1	2	1	3	2	3	2	2	3	3	2	2	2	3	3	3	4	2	4	2	2	1	2	3	2	1	3	3	2	1	2	2	2	1	3	2	3	2	1	2	3	3
709	0	1	5	1	3	2	3	2	2	1	1	1	4	1	1	3	4	1	1	1	2	2	1	4	1	3	3	3	5	1	2	3	1	3	1	3	1	1	1	1	1	1	1	1	2	5	5	2	4
710	1	0	4	2	2	2	3	1	1	1	1	1	1	1	2	1	1	1	2	1	2	3	1	1	1	2	1	1	1	1	1	1	1	1	1	1	1	1	1	1	1	1	1	1	1	1	1	1	1
711	0	1	4	4	1	2	4	2	1	2	1	3	5	1	2	1	5	4	1	1	4	4	1	4	1	1	1	1	1	1	1	1	1	1	1	1	1	1	1	1	4	4	1	1	1	1	1	1	5
712	0	0	4	2	3	2	1	1	4	3	3	4	2	1	3	4	3	1	2	1	5	3	2	3	1	3	1	2	5	1	1	1	1	1	1	1	1	1	1	1	1	1	1	2	3	5	1	1	4
713	0	1	3	5	3	3	4	3	2	2	1	3	2	1	2	3	3	1	4	1	3	3	3	3	1	2	1	3	1	1	1	2	1	3	3	1	1	1	1	1	1	1	1	1	3	1	1	1	1
714	1	0	4	2	3	3	2	2	2	1	1	2	2	1	3	2	1	3	4	2	4	2	1	2	1	3	1	2	1	1	5	2	2	2	2	1	2	1	1	1	1	1	1	1	2	1	1	1	1
715	0	0	5	1	4	2	4	2	2	2	2	3	3	2	2	2	3	2	2	1	5	2	1	3	1	3	2	1	2	2	2	2	1	1	1	1	5	1	1	1	2	1	2	1	1	2	2	2	2
716	0	1	1	2	5	4	4	2	5	2	2	4	4	1	3	4	4	1	2	2	4	4	1	5	2	4	3	3	3	2	2	2	2	4	3	2	2	3	3	1	3	3	2	1	3	2	1	3	4
717	0	0	3	3	4	3	2	1	1	2	1	3	3	1	3	3	3	2	2	1	3	2	2	4	2	3	1	1	2	1	1	1	1	1	1	1	1	1	1	1	1	1	1	1	3	1	1	1	1
718	1	0	1	2	1	3	1	2	1	1	1	1	1	1	3	1	1	3	1	1	1	3	1	1	1	3	1	1	1	1	1	1	1	1	1	1	1	1	1	1	1	1	1	1	1	1	1	2	1
719	0	0	3	1	3	1	1	1	1	1	1	2	1	1	2	1	1	1	2	1	2	2	1	1	1	1	1	1	1	1	1	1	1	1	1	1	1	1	1	1	1	1	1	1	1	1	1	1	1
720	0	0	2	4	3	3	2	3	1	2	2	3	4	1	3	4	4	2	4	1	4	4	4	4	2	4	2	1	4	2	1	2	1	1	1	2	1	1	3	1	1	1	1	2	3	2	1	4	2
721	0	0	4	2	4	2	3	3	2	2	2	3	2	2	3	2	4	1	1	2	3	2	1	2	1	3	1	2	2	1	2	2	2	3	2	1	2	1	2	1	1	2	2	1	2	2	2	2	1
722	0	0	3	3	4	4	3	4	4	2	3	3	3	1	3	5	4	4	3	3	4	5	1	3	2	5	3	4	5	3	3	3	3	3	2	2	3	1	3	2	3	3	3	2	5	5	2	2	3
723	0	0	4	4	3	4	3	3	2	4	5	5	5	3	5	4	4	1	2	2	4	2	1	5	2	3	3	4	4	2	2	3	3	2	3	2	1	1	2	1	2	3	2	1	2	4	2	2	2
724	0	1	4	3	2	2	3	5	3	1	2	2	3	1	3	2	3	3	1	1	1	3	1	4	1	4	3	4	3	1	1	3	2	3	2	2	1	1	2	1	1	3	1	2	1	3	1	1	2
725	0	0	3	3	3	4	3	2	3	1	1	1	3	1	3	4	4	1	1	1	3	1	1	4	1	2	1	3	3	1	1	3	4	3	3	2	1	3	2	2	2	2	1	3	3	4	3	3	3
726	0	1	3	1	3	2	1	2	2	1	1	2	2	1	2	4	4	1	1	1	2	3	1	2	1	2	1	1	3	1	1	1	1	2	2	1	1	1	1	1	2	1	1	1	4	3	1	2	4
727	0	0	4	2	2	1	2	1	2	1	2	3	2	1	2	3	3	3	1	2	2	2	1	3	1	3	3	2	2	2	2	2	1	2	2	2	1	1	2	1	1	2	1	2	2	2	3	3	2
728	1	0	3	2	2	3	3	2	2	1	2	1	4	2	2	3	3	1	3	1	3	2	1	2	2	2	1	2	3	1	1	3	1	3	1	1	2	1	2	1	3	1	2	1	1	3	2	3	1
729	0	0	4	3	3	3	3	3	2	2	3	4	3	2	4	5	3	2	2	2	2	3	2	4	3	4	2	3	3	2	2	3	2	3	2	2	2	2	3	2	2	3	2	3	4	3	4	3	5
730	0	0	4	2	2	1	1	1	2	1	1	2	1	1	2	2	1	1	2	1	2	2	1	2	1	1	1	1	1	1	1	1	1	1	1	1	1	1	1	1	1	1	1	1	1	1	1	1	1
731	1	0	4	2	2	2	2	1	2	1	1	2	3	1	4	3	4	1	2	3	4	1	1	3	3	4	1	1	2	1	1	1	1	1	1	1	1	1	1	1	1	1	1	1	1	2	1	1	1
732	0	1	4	2	3	3	3	2	2	2	3	4	3	3	2	3	3	3	1	2	3	3	1	2	2	3	2	4	3	1	2	3	2	3	3	1	1	3	3	2	2	3	2	2	4	2	2	3	2
733	1	0	4	3	3	2	3	2	1	1	1	1	1	1	1	1	1	1	4	1	4	2	1	2	1	2	1	2	1	1	1	2	1	1	1	1	1	1	1	1	1	1	1	1	1	1	1	1	1
734	0	0	4	1	1	1	1	2	1	1	1	1	1	1	1	1	5	1	1	1	2	1	1	1	1	2	1	1	3	1	1	1	1	1	1	1	1	1	2	1	1	1	1	1	1	2	1	2	1
735	0	0	4	4	4	4	4	4	3	4	4	4	4	4	5	4	4	4	3	4	4	4	3	4	4	4	4	4	4	1	2	2	2	2	2	2	2	1	2	1	2	3	2	3	3	3	3	2	2
736	0	0	4	3	2	2	2	1	1	1	2	3	2	1	2	4	2	5	3	1	5	3	3	4	1	3	4	2	4	1	1	1	1	2	1	1	1	1	1	1	2	2	1	1	2	4	1	4	2
737	1	0	5	2	2	2	2	2	3	1	2	1	2	1	1	1	1	1	2	2	3	1	2	2	1	2	1	2	3	1	1	1	2	1	1	1	1	1	1	1	1	1	1	1	1	2	2	1	2
738	0	1	4	2	2	2	3	1	2	1	3	2	3	2	3	1	3	2	2	2	3	3	1	3	2	3	3	3	3	1	2	2	1	2	2	1	1	1	1	1	1	2	1	1	2	3	1	2	2
739	0	0	3	1	1	1	1	1	1	1	1	4	2	1	3	1	2	1	1	1	4	1	1	3	1	2	1	1	2	1	1	1	1	1	1	1	1	1	1	1	1	1	1	1	1	1	1	1	1
740	1	0	5	4	4	5	3	1	2	2	2	2	4	1	3	3	3	1	2	2	3	3	4	2	1	3	1	2	2	2	2	2	2	3	2	2	3	1	3	1	4	2	1	3	4	2	3	4	2
741	0	0	5	1	3	2	4	2	3	1	3	3	3	1	3	2	3	4	1	2	5	2	1	4	1	1	1	4	3	3	1	4	1	2	4	2	1	1	2	1	1	3	1	1	3	3	3	2	2
742	1	1	4	2	2	3	2	2	2	1	2	1	2	2	2	2	2	2	2	1	3	1	1	1	1	1	1	1	3	2	2	2	2	2	1	1	1	1	1	1	1	1	1	1	1	1	1	1	1
743	1	0	2	3	3	1	3	1	1	1	1	2	2	1	3	1	2	1	2	1	2	4	1	3	1	2	1	1	2	1	1	2	1	1	2	1	2	1	1	1	1	2	1	1	1	1	1	2	1
744	0	0	4	4	4	5	5	4	5	4	4	5	4	4	4	4	3	3	3	2	4	2	2	4	2	5	4	4	2	3	3	4	3	3	3	4	3	2	2	2	3	4	3	2	3	2	2	2	2
745	1	0	4	2	2	2	2	3	2	2	2	2	2	2	2	2	2	2	2	2	4	3	2	3	2	3	2	2	2	2	2	2	2	2	2	2	2	1	1	1	1	1	1	1	1	1	1	2	2
746	0	0	4	3	2	2	3	2	2	1	1	3	4	1	4	2	4	2	2	1	4	2	1	4	2	4	2	2	3	1	1	1	1	1	2	1	1	1	1	1	1	1	1	1	2	3	1	3	2
747	0	0	4	2	2	2	1	1	2	2	2	2	2	1	2	3	3	1	1	1	1	1	1	2	1	2	1	1	1	1	1	1	1	1	1	1	1	1	1	1	1	1	1	1	3	1	1	3	2
748	0	0	4	1	2	2	2	2	2	2	3	2	2	2	2	2	2	3	2	2	3	2	2	2	2	3	2	2	2	1	1	1	1	2	1	1	1	1	1	1	1	1	1	1	1	1	1	1	1
749	1	#NULL!	5	2	2	2	3	2	1	1	2	3	3	3	2	3	3	2	2	2	3	2	2	2	2	3	1	1	2	1	1	2	1	2	3	1	1	2	1	2	1	1	1	2	3	2	1	2	3
750	0	#NULL!	2	4	4	4	4	4	4	4	4	4	4	4	4	4	4	4	4	4	5	4	3	4	3	4	4	5	4	4	3	4	3	5	3	5	4	3	2	1	3	4	5	4	3	2	1	4	4
751	0	#NULL!	4	3	3	3	4	3	4	5	3	5	3	5	3	5	2	5	4	5	2	3	2	3	2	2	2	2	2	3	4	3	3	4	3	3	3	3	3	3	3	3	3	3	3	3	3	3	4
[truncated: 33 more columns]
